# Supplementary material for: catena-Poly[[(tetra­hydro­furan-κO)potas­sium]-di-μ-dimethyl­amido-κ4 N:N-aluminium-di-μ-dimethyl­amido-κ4 N:N-potassium-di-μ-dimethyl­amido-κ4 N:N-aluminium-di-μ-dimethyl­amido-κ4 N:N]
Source: Acta Crystallogr Sect E Struct Rep Online. 2013 Feb 13;69(Pt 3):m147. doi: 10.1107/S1600536813003553 (PMC3588537; doi:10.1107/S1600536813003553)
Supplement: Supplementary file 1 [file e-69-0m147-sup1.cif]

##############################################################################
#                                                                            #
# This CIF contains the data in a paper accepted for publication in          #
# Acta Crystallographica Section E. It conforms to the requirements of       #
# Notes for Authors for Acta Crystallographica Section E, and has been       #
# peer reviewed under the auspices of the IUCr Commission on Journals.       #
#                                                                            #
# Full details of the Crystallographic Information File format               #
# are given in the paper "The Crystallographic Information File (CIF):       #
# a New Standard Archive File for Crystallography" by S. R. Hall, F. H.      #
# Allen and I. D. Brown [Acta Cryst. (1991), A47, 655-685].                  #
#                                                                            #
# The current version of the core CIF dictionary is obtainable from          #
# ftp://ftp.iucr.org/pub/cif_core.dic.                                       #
#                                                                            #
# Software is freely available for graphical display of the structure(s)     #
# in this CIF. For information consult the CIF software page                 #
# http://www.iucr.org/resources/cif/software.                                #
#                                                                            #
# This file may be used for bona fide research purposes within the           #
# scientific community so long as proper attribution is given to the journal # 
# article from which it was obtained.                                        #
#                                                                            #
##############################################################################
data_I
_audit_creation_method     SHELXL-97
_chemical_name_systematic
;\
<i>catena</i>-Poly[[(tetrahydrofuran-\k<i>O</i>)potassium]-di-\m-\
dimethylamido-\k^4^<i>N</i>:<i>N</i>-aluminium-di-\m-dimethylamido-\
\k^4^<i>N</i>:<i>N</i>-potassium-di-\m-dimethylamido-\
\k^4^<i>N</i>:<i>N</i>-aluminium-di-\m-dimethylamido-\
\k^4^<i>N</i>:<i>N</i>]
;
_chemical_name_common     ?
_chemical_formula_moiety     'C20 H56 Al2 K2 N8 O1'
_chemical_formula_sum     'C20 H56 Al2 K2 N8 O1'
_chemical_formula_iupac     '[Al2 K2 (C2 H6 N1)8 (C4 H8 O1)]'
_chemical_formula_weight     556.88
_chemical_melting_point     ?
_symmetry_cell_setting     monoclinic
_symmetry_space_group_name_H-M     'C 2/c'
loop_
    _symmetry_equiv_pos_as_xyz
    'x, y, z'
    '-x, y, -z+1/2'
    'x+1/2, y+1/2, z'
    '-x+1/2, y+1/2, -z+1/2'
    '-x, -y, -z'
    'x, -y, z-1/2'
    '-x+1/2, -y+1/2, -z'
    'x+1/2, -y+1/2, z-1/2'
_cell_length_a     13.247(4)
_cell_length_b     12.075(4)
_cell_length_c     20.822(7)
_cell_angle_alpha     90.00
_cell_angle_beta     90.979(5)
_cell_angle_gamma     90.00
_cell_volume     3330.1(19)
_cell_formula_units_Z     4
_cell_measurement_reflns_used     6485
_cell_measurement_theta_min     2.28
_cell_measurement_theta_max     30.16
_cell_measurement_temperature     173(2)
_exptl_crystal_description     chunk
_exptl_crystal_colour     orange
_exptl_crystal_size_max     0.74
_exptl_crystal_size_mid     0.57
_exptl_crystal_size_min     0.42
_exptl_crystal_density_diffrn     1.111
_exptl_crystal_density_meas     ?
_exptl_crystal_density_method     'not measured'
_exptl_crystal_F_000     1216
_exptl_absorpt_coefficient_mu     0.362
_exptl_absorpt_correction_type     multi-scan
_exptl_absorpt_process_details     '(SADABS; Bruker, 2008)'
_exptl_absorpt_correction_T_min     0.7756
_exptl_absorpt_correction_T_max     0.8629
_exptl_special_details     ?
_diffrn_ambient_temperature     173(2)
_diffrn_radiation_type     MoK\a
_diffrn_radiation_wavelength     0.71073
_diffrn_radiation_source     'fine-focus sealed tube'
_diffrn_radiation_monochromator     graphite
_diffrn_measurement_device_type     'Bruker SMART APEXII CCD'
_diffrn_measurement_method     '\w scans'
_diffrn_detector_area_resol_mean     ?
_diffrn_reflns_number     18795
_diffrn_reflns_av_R_equivalents     0.0228
_diffrn_reflns_av_sigmaI/netI     0.0218
_diffrn_reflns_theta_min     1.96
_diffrn_reflns_theta_max     30.90
_diffrn_reflns_theta_full     30.90
_diffrn_measured_fraction_theta_max     0.939
_diffrn_measured_fraction_theta_full     0.939
_diffrn_reflns_limit_h_min     -18
_diffrn_reflns_limit_h_max     18
_diffrn_reflns_limit_k_min     -15
_diffrn_reflns_limit_k_max     17
_diffrn_reflns_limit_l_min     -29
_diffrn_reflns_limit_l_max     29
_diffrn_standards_number     ?
_diffrn_standards_interval_count     ?
_diffrn_standards_interval_time     ?
_diffrn_standards_decay_%     ?
_refine_special_details
;
Refinement of <i>F</i>^2^ against ALL reflections. The weighted <i>R</i>-factor
<i>wR</i> and goodness of fit <i>S</i> are based on <i>F</i>^2^, conventional
<i>R</i>-factors <i>R</i> are based on <i>F</i>, with <i>F</i> set to zero for
negative <i>F</i>^2^. The threshold expression of <i>F</i>^2^ >
\s(<i>F</i>^2^) is used only for calculating <i>R</i>-factors(gt) <i>etc</i>.
and is not relevant to the choice of reflections for refinement.
<i>R</i>-factors based on <i>F</i>^2^ are statistically about twice as large
as those based on <i>F</i>, and <i>R</i>- factors based on ALL data will be
even larger.
;
_reflns_number_total     4928
_reflns_number_gt     3986
_reflns_threshold_expression     I>2sigma(I)
_refine_ls_structure_factor_coef     Fsqd
_refine_ls_matrix_type     full
_refine_ls_R_factor_all     0.0475
_refine_ls_R_factor_gt     0.0361
_refine_ls_wR_factor_gt     0.1005
_refine_ls_wR_factor_ref     0.1068
_refine_ls_goodness_of_fit_ref     1.027
_refine_ls_restrained_S_all     1.027
_refine_ls_number_reflns     4928
_refine_ls_number_parameters     155
_refine_ls_number_restraints     0
_refine_ls_hydrogen_treatment     constr
_refine_ls_weighting_scheme     calc
_refine_ls_weighting_details
         'calc w=1/[\s^2^(Fo^2^)+(0.0567P)^2^+0.9926P] where P=(Fo^2^+2Fc^2^)/3'
_atom_sites_solution_hydrogens     geom
_atom_sites_solution_primary     direct
_atom_sites_solution_secondary     difmap
_refine_ls_shift/su_max     0.001
_refine_ls_shift/su_mean     0.000
_refine_diff_density_max     0.245
_refine_diff_density_min     -0.298
_refine_ls_extinction_method     none
_refine_ls_extinction_coef     ?
loop_
    _atom_type_symbol
    _atom_type_description
    _atom_type_scat_dispersion_real
    _atom_type_scat_dispersion_imag
    _atom_type_scat_source
    'C' 'C' 0.0033 0.0016
                         'International Tables Vol C Tables 4.2.6.8 and 6.1.1.4'
    'H' 'H' 0.0000 0.0000
                         'International Tables Vol C Tables 4.2.6.8 and 6.1.1.4'
    'Al' 'Al' 0.0645 0.0514
                         'International Tables Vol C Tables 4.2.6.8 and 6.1.1.4'
    'K' 'K' 0.2009 0.2494
                         'International Tables Vol C Tables 4.2.6.8 and 6.1.1.4'
    'N' 'N' 0.0061 0.0033
                         'International Tables Vol C Tables 4.2.6.8 and 6.1.1.4'
    'O' 'O' 0.0106 0.0060
                         'International Tables Vol C Tables 4.2.6.8 and 6.1.1.4'
_computing_data_collection     'APEX2 (Bruker, 2008)'
_computing_cell_refinement     'SAINT (Bruker, 2008)'
_computing_data_reduction
;
SAINT (Bruker, 2008)
;
_computing_structure_solution     'SHELXTL (Sheldrick, 2008)'
_computing_structure_refinement     'SHELXTL (Sheldrick, 2008)'
_computing_molecular_graphics     'SHELXTL (Sheldrick, 2008)'
_computing_publication_material     'SHELXTL (Sheldrick, 2008)'
loop_
    _atom_site_type_symbol
    _atom_site_label
    _atom_site_fract_x
    _atom_site_fract_y
    _atom_site_fract_z
    _atom_site_U_iso_or_equiv
    _atom_site_adp_type
    _atom_site_calc_flag
    _atom_site_refinement_flags
    _atom_site_occupancy
    _atom_site_symmetry_multiplicity
    _atom_site_disorder_assembly
    _atom_site_disorder_group
    K K1 0.5000 0.32471(3) 0.7500 0.03918(11) Uani d S 1 2 . .
    K K2 0.5000 0.0000 0.5000 0.07103(19) Uani d S 1 2 . .
    Al Al 0.52871(2) 0.22259(3) 0.595808(16) 0.02748(9) Uani d . 1 1 . .
    O O1S 0.5000 0.54941(12) 0.7500 0.0520(3) Uani d S 1 2 . .
    N N1 0.50523(8) 0.23469(9) 0.50846(5) 0.0361(2) Uani d . 1 1 . .
    N N2 0.60258(8) 0.34150(9) 0.62545(5) 0.0374(2) Uani d . 1 1 . .
    N N3 0.59582(7) 0.09033(8) 0.61187(5) 0.0338(2) Uani d . 1 1 . .
    N N4 0.40721(7) 0.21492(9) 0.63840(5) 0.0358(2) Uani d . 1 1 . .
    C C1S 0.57959(13) 0.61739(15) 0.77418(9) 0.0614(4) Uani d . 1 1 . .
    H H1SA 0.6445 0.5961 0.7547 0.074 Uiso calc R 1 1 . .
    H H1SB 0.5862 0.6096 0.8214 0.074 Uiso calc R 1 1 . .
    C C2S 0.55312(18) 0.73207(19) 0.75688(16) 0.1055(10) Uani d . 1 1 . .
    H H2SA 0.5692 0.7829 0.7929 0.127 Uiso calc R 1 1 . .
    H H2SB 0.5910 0.7561 0.7188 0.127 Uiso calc R 1 1 . .
    C C11 0.40625(11) 0.24265(14) 0.47861(7) 0.0497(3) Uani d . 1 1 . .
    H H11A 0.4061 0.2036 0.4374 0.075 Uiso calc R 1 1 . .
    H H11B 0.3893 0.3207 0.4715 0.075 Uiso calc R 1 1 . .
    H H11C 0.3562 0.2090 0.5067 0.075 Uiso calc R 1 1 . .
    C C12 0.58075(12) 0.27839(15) 0.46587(7) 0.0543(4) Uani d . 1 1 . .
    H H12A 0.5837 0.2323 0.4272 0.081 Uiso calc R 1 1 . .
    H H12B 0.6468 0.2781 0.4878 0.081 Uiso calc R 1 1 . .
    H H12C 0.5629 0.3544 0.4537 0.081 Uiso calc R 1 1 . .
    C C21 0.59360(13) 0.44990(12) 0.59569(8) 0.0533(4) Uani d . 1 1 . .
    H H21A 0.6505 0.4617 0.5670 0.080 Uiso calc R 1 1 . .
    H H21B 0.5942 0.5071 0.6291 0.080 Uiso calc R 1 1 . .
    H H21C 0.5301 0.4540 0.5709 0.080 Uiso calc R 1 1 . .
    C C22 0.69696(10) 0.33235(13) 0.66072(8) 0.0501(3) Uani d . 1 1 . .
    H H22A 0.7531 0.3352 0.6307 0.075 Uiso calc R 1 1 . .
    H H22B 0.6988 0.2619 0.6841 0.075 Uiso calc R 1 1 . .
    H H22C 0.7030 0.3937 0.6913 0.075 Uiso calc R 1 1 . .
    C C31 0.68988(10) 0.06920(12) 0.57922(7) 0.0474(3) Uani d . 1 1 . .
    H H31A 0.6982 -0.0108 0.5731 0.057 Uiso d R 1 1 . .
    H H31B 0.7463 0.0979 0.6052 0.057 Uiso d R 1 1 . .
    H H31C 0.6885 0.1061 0.5373 0.057 Uiso d R 1 1 . .
    C C32 0.59875(13) 0.03606(14) 0.67380(7) 0.0561(4) Uani d . 1 1 . .
    H H32A 0.6057 -0.0440 0.6677 0.084 Uiso calc R 1 1 . .
    H H32B 0.5361 0.0516 0.6965 0.084 Uiso calc R 1 1 . .
    H H32C 0.6564 0.0639 0.6991 0.084 Uiso calc R 1 1 . .
    C C41 0.34632(11) 0.11493(15) 0.63898(8) 0.0555(4) Uani d . 1 1 . .
    H H41A 0.3036 0.1123 0.6001 0.083 Uiso calc R 1 1 . .
    H H41B 0.3036 0.1151 0.6769 0.083 Uiso calc R 1 1 . .
    H H41C 0.3906 0.0500 0.6403 0.083 Uiso calc R 1 1 . .
    C C42 0.34249(10) 0.31184(15) 0.63825(8) 0.0526(4) Uani d . 1 1 . .
    H H42A 0.2979 0.3102 0.6002 0.079 Uiso calc R 1 1 . .
    H H42B 0.3841 0.3789 0.6373 0.079 Uiso calc R 1 1 . .
    H H42C 0.3017 0.3119 0.6771 0.079 Uiso calc R 1 1 . .
loop_
    _atom_site_aniso_label
    _atom_site_aniso_U_11
    _atom_site_aniso_U_22
    _atom_site_aniso_U_33
    _atom_site_aniso_U_12
    _atom_site_aniso_U_13
    _atom_site_aniso_U_23
    K1 0.0424(2) 0.0394(2) 0.03566(19) 0.000 -0.00112(14) 0.000
    K2 0.1055(4) 0.0351(2) 0.0709(3) 0.0086(3) -0.0445(3) -0.0172(2)
    Al 0.02602(16) 0.02410(17) 0.03224(17) -0.00161(12) -0.00140(12)
                                                                    -0.00017(12)
    O1S 0.0558(8) 0.0413(8) 0.0586(9) 0.000 -0.0084(7) 0.000
    N1 0.0381(5) 0.0367(6) 0.0335(5) 0.0005(4) -0.0032(4) 0.0051(4)
    N2 0.0341(5) 0.0293(5) 0.0488(6) -0.0068(4) -0.0032(4) -0.0014(4)
    N3 0.0348(5) 0.0297(5) 0.0369(5) 0.0023(4) -0.0034(4) 0.0035(4)
    N4 0.0268(4) 0.0388(6) 0.0418(5) -0.0039(4) 0.0001(4) -0.0010(4)
    C1S 0.0516(8) 0.0589(10) 0.0732(11) -0.0001(7) -0.0148(7) -0.0021(8)
    C2S 0.0924(17) 0.0547(13) 0.167(3) -0.0215(11) -0.0594(17) 0.0213(14)
    C11 0.0500(8) 0.0513(8) 0.0473(7) 0.0007(6) -0.0152(6) 0.0074(6)
    C12 0.0571(9) 0.0629(10) 0.0433(7) 0.0029(7) 0.0091(6) 0.0151(7)
    C21 0.0656(9) 0.0294(7) 0.0650(9) -0.0119(6) 0.0007(7) 0.0004(6)
    C22 0.0353(6) 0.0531(9) 0.0615(9) -0.0094(6) -0.0054(6) -0.0121(7)
    C31 0.0379(6) 0.0431(8) 0.0611(8) 0.0102(6) -0.0014(6) 0.0014(6)
    C32 0.0657(10) 0.0530(9) 0.0494(8) 0.0089(7) -0.0050(7) 0.0171(7)
    C41 0.0431(7) 0.0640(10) 0.0593(9) -0.0239(7) 0.0007(6) 0.0040(7)
    C42 0.0341(6) 0.0654(10) 0.0581(9) 0.0127(6) -0.0050(6) -0.0092(7)
_geom_special_details
;
All e.s.d.'s (except the e.s.d. in the dihedral angle between two l.s. planes)
are estimated using the full covariance matrix. The cell e.s.d.'s are taken
into account individually in the estimation of e.s.d.'s in distances, angles
and torsion angles; correlations between e.s.d.'s in cell parameters are only
used when they are defined by crystal symmetry. An approximate (isotropic)
treatment of cell e.s.d.'s is used for estimating e.s.d.'s involving l.s.
planes.
;
loop_
    _geom_bond_atom_site_label_1
    _geom_bond_atom_site_label_2
    _geom_bond_site_symmetry_2
    _geom_bond_distance
    _geom_bond_publ_flag
    K1 O1S . 2.7133(18) ?
    K1 N4 2_656 2.9274(12) ?
    K1 N4 . 2.9275(12) ?
    K1 N2 . 2.9553(14) ?
    K1 N2 2_656 2.9553(14) ?
    K1 C42 2_656 3.1026(16) ?
    K1 C42 . 3.1026(16) ?
    K1 C22 2_656 3.2306(17) ?
    K1 C22 . 3.2307(17) ?
    K1 Al 2_656 3.4662(11) ?
    K1 Al . 3.4662(11) ?
    K2 N1 . 2.8402(14) ?
    K2 N1 5_656 2.8402(14) ?
    K2 N3 5_656 2.8506(12) ?
    K2 N3 . 2.8506(12) ?
    K2 C31 5_656 3.0990(16) ?
    K2 C31 . 3.0991(16) ?
    K2 C11 5_656 3.2103(18) ?
    K2 C11 . 3.2103(18) ?
    K2 Al 5_656 3.3649(9) ?
    K2 Al . 3.3649(9) ?
    K2 H31A . 3.0156 ?
    K2 H31C . 2.9013 ?
    Al N2 . 1.8383(11) ?
    Al N1 . 1.8457(12) ?
    Al N4 . 1.8533(11) ?
    Al N3 . 1.8554(11) ?
    O1S C1S . 1.4215(19) ?
    O1S C1S 2_656 1.4215(19) ?
    N1 C11 . 1.4446(17) ?
    N1 C12 . 1.4478(17) ?
    N2 C22 . 1.4433(17) ?
    N2 C21 . 1.4522(18) ?
    N3 C32 . 1.4464(17) ?
    N3 C31 . 1.4521(17) ?
    N4 C42 . 1.4506(18) ?
    N4 C41 . 1.4522(18) ?
    C1S C2S . 1.472(3) ?
    C1S H1SA . 0.9900 ?
    C1S H1SB . 0.9900 ?
    C2S C2S 2_656 1.431(4) ?
    C2S H2SA . 0.9900 ?
    C2S H2SB . 0.9900 ?
    C11 H11A . 0.9800 ?
    C11 H11B . 0.9800 ?
    C11 H11C . 0.9800 ?
    C12 H12A . 0.9800 ?
    C12 H12B . 0.9800 ?
    C12 H12C . 0.9800 ?
    C21 H21A . 0.9800 ?
    C21 H21B . 0.9800 ?
    C21 H21C . 0.9800 ?
    C22 H22A . 0.9800 ?
    C22 H22B . 0.9800 ?
    C22 H22C . 0.9800 ?
    C31 H31A . 0.9807 ?
    C31 H31B . 0.9791 ?
    C31 H31C . 0.9800 ?
    C32 H32A . 0.9800 ?
    C32 H32B . 0.9800 ?
    C32 H32C . 0.9800 ?
    C41 H41A . 0.9800 ?
    C41 H41B . 0.9800 ?
    C41 H41C . 0.9800 ?
    C42 H42A . 0.9800 ?
    C42 H42B . 0.9800 ?
    C42 H42C . 0.9800 ?
loop_
    _geom_angle_atom_site_label_1
    _geom_angle_atom_site_label_2
    _geom_angle_atom_site_label_3
    _geom_angle_site_symmetry_1
    _geom_angle_site_symmetry_3
    _geom_angle
    _geom_angle_publ_flag
    O1S K1 N4 . 2_656 116.93(2) ?
    O1S K1 N4 . . 116.93(2) ?
    N4 K1 N4 2_656 . 126.15(5) ?
    O1S K1 N2 . . 86.06(2) ?
    N4 K1 N2 2_656 . 122.31(3) ?
    N4 K1 N2 . . 61.81(3) ?
    O1S K1 N2 . 2_656 86.07(2) ?
    N4 K1 N2 2_656 2_656 61.81(3) ?
    N4 K1 N2 . 2_656 122.31(3) ?
    N2 K1 N2 . 2_656 172.13(4) ?
    O1S K1 C42 . 2_656 92.87(3) ?
    N4 K1 C42 2_656 2_656 27.65(4) ?
    N4 K1 C42 . 2_656 147.19(4) ?
    N2 K1 C42 . 2_656 110.37(4) ?
    N2 K1 C42 2_656 2_656 70.05(4) ?
    O1S K1 C42 . . 92.87(3) ?
    N4 K1 C42 2_656 . 147.19(4) ?
    N4 K1 C42 . . 27.64(4) ?
    N2 K1 C42 . . 70.05(4) ?
    N2 K1 C42 2_656 . 110.37(4) ?
    C42 K1 C42 2_656 . 174.26(7) ?
    O1S K1 C22 . 2_656 88.36(3) ?
    N4 K1 C22 2_656 2_656 83.60(4) ?
    N4 K1 C22 . 2_656 97.90(4) ?
    N2 K1 C22 . 2_656 152.99(3) ?
    N2 K1 C22 2_656 2_656 26.51(3) ?
    C42 K1 C22 2_656 2_656 96.27(4) ?
    C42 K1 C22 . 2_656 83.89(5) ?
    O1S K1 C22 . . 88.36(3) ?
    N4 K1 C22 2_656 . 97.90(4) ?
    N4 K1 C22 . . 83.60(4) ?
    N2 K1 C22 . . 26.51(3) ?
    N2 K1 C22 2_656 . 153.00(3) ?
    C42 K1 C22 2_656 . 83.89(5) ?
    C42 K1 C22 . . 96.27(5) ?
    C22 K1 C22 2_656 . 176.73(6) ?
    O1S K1 Al . 2_656 110.839(12) ?
    N4 K1 Al 2_656 2_656 32.32(2) ?
    N4 K1 Al . 2_656 121.53(3) ?
    N2 K1 Al . 2_656 153.72(2) ?
    N2 K1 Al 2_656 2_656 32.03(2) ?
    C42 K1 Al 2_656 2_656 50.99(3) ?
    C42 K1 Al . 2_656 126.43(4) ?
    C22 K1 Al 2_656 2_656 51.29(3) ?
    C22 K1 Al . 2_656 130.21(3) ?
    O1S K1 Al . . 110.838(12) ?
    N4 K1 Al 2_656 . 121.53(3) ?
    N4 K1 Al . . 32.32(2) ?
    N2 K1 Al . . 32.03(2) ?
    N2 K1 Al 2_656 . 153.72(3) ?
    C42 K1 Al 2_656 . 126.43(4) ?
    C42 K1 Al . . 50.99(3) ?
    C22 K1 Al 2_656 . 130.21(3) ?
    C22 K1 Al . . 51.29(3) ?
    Al K1 Al 2_656 . 138.32(2) ?
    N1 K2 N1 . 5_656 180.0 ?
    N1 K2 N3 . 5_656 116.27(3) ?
    N1 K2 N3 5_656 5_656 63.73(3) ?
    N1 K2 N3 . . 63.73(3) ?
    N1 K2 N3 5_656 . 116.26(3) ?
    N3 K2 N3 5_656 . 179.9990(10)
                                ?
    N1 K2 C31 . 5_656 108.71(3) ?
    N1 K2 C31 5_656 5_656 71.29(3) ?
    N3 K2 C31 5_656 5_656 27.85(3) ?
    N3 K2 C31 . 5_656 152.15(3) ?
    N1 K2 C31 . . 71.29(3) ?
    N1 K2 C31 5_656 . 108.71(3) ?
    N3 K2 C31 5_656 . 152.15(3) ?
    N3 K2 C31 . . 27.85(3) ?
    C31 K2 C31 5_656 . 180.0 ?
    N1 K2 C11 . 5_656 153.26(3) ?
    N1 K2 C11 5_656 5_656 26.74(3) ?
    N3 K2 C11 5_656 5_656 85.98(4) ?
    N3 K2 C11 . 5_656 94.02(4) ?
    C31 K2 C11 5_656 5_656 97.83(4) ?
    C31 K2 C11 . 5_656 82.17(4) ?
    N1 K2 C11 . . 26.74(3) ?
    N1 K2 C11 5_656 . 153.26(3) ?
    N3 K2 C11 5_656 . 94.02(4) ?
    N3 K2 C11 . . 85.98(4) ?
    C31 K2 C11 5_656 . 82.17(4) ?
    C31 K2 C11 . . 97.83(4) ?
    C11 K2 C11 5_656 . 180.0 ?
    N1 K2 Al . 5_656 146.74(2) ?
    N1 K2 Al 5_656 5_656 33.26(2) ?
    N3 K2 Al 5_656 5_656 33.45(2) ?
    N3 K2 Al . 5_656 146.55(2) ?
    C31 K2 Al 5_656 5_656 52.16(3) ?
    C31 K2 Al . 5_656 127.84(3) ?
    C11 K2 Al 5_656 5_656 52.61(3) ?
    C11 K2 Al . 5_656 127.39(3) ?
    N1 K2 Al . . 33.26(2) ?
    N1 K2 Al 5_656 . 146.74(2) ?
    N3 K2 Al 5_656 . 146.55(2) ?
    N3 K2 Al . . 33.45(2) ?
    C31 K2 Al 5_656 . 127.84(3) ?
    C31 K2 Al . . 52.16(3) ?
    C11 K2 Al 5_656 . 127.39(3) ?
    C11 K2 Al . . 52.61(3) ?
    Al K2 Al 5_656 . 180.0 ?
    N1 K2 H31A . . 89.5 ?
    N1 K2 H31A 5_656 . 90.5 ?
    N3 K2 H31A 5_656 . 140.2 ?
    N3 K2 H31A . . 39.8 ?
    C31 K2 H31A 5_656 . 161.6 ?
    C31 K2 H31A . . 18.4 ?
    C11 K2 H31A 5_656 . 63.8 ?
    C11 K2 H31A . . 116.2 ?
    Al K2 H31A 5_656 . 110.7 ?
    Al K2 H31A . . 69.3 ?
    N1 K2 H31C . . 61.5 ?
    N1 K2 H31C 5_656 . 118.5 ?
    N3 K2 H31C 5_656 . 139.2 ?
    N3 K2 H31C . . 40.8 ?
    C31 K2 H31C 5_656 . 161.6 ?
    C31 K2 H31C . . 18.4 ?
    C11 K2 H31C 5_656 . 92.1 ?
    C11 K2 H31C . . 87.9 ?
    Al K2 H31C 5_656 . 126.8 ?
    Al K2 H31C . . 53.2 ?
    H31A K2 H31C . . 31.3 ?
    N2 Al N1 . . 110.41(5) ?
    N2 Al N4 . . 109.88(5) ?
    N1 Al N4 . . 110.02(5) ?
    N2 Al N3 . . 111.17(5) ?
    N1 Al N3 . . 108.54(5) ?
    N4 Al N3 . . 106.74(5) ?
    N2 Al K2 . . 151.29(4) ?
    N1 Al K2 . . 57.56(4) ?
    N4 Al K2 . . 98.83(4) ?
    N3 Al K2 . . 57.88(4) ?
    N2 Al K1 . . 58.49(4) ?
    N1 Al K1 . . 149.91(4) ?
    N4 Al K1 . . 57.63(3) ?
    N3 Al K1 . . 101.48(4) ?
    K2 Al K1 . . 145.105(13) ?
    C1S O1S C1S . 2_656 109.46(18) ?
    C1S O1S K1 . . 125.27(9) ?
    C1S O1S K1 2_656 . 125.27(9) ?
    C11 N1 C12 . . 110.11(11) ?
    C11 N1 Al . . 124.45(9) ?
    C12 N1 Al . . 121.72(9) ?
    C11 N1 K2 . . 91.07(8) ?
    C12 N1 K2 . . 110.00(9) ?
    Al N1 K2 . . 89.18(4) ?
    C22 N2 C21 . . 110.49(11) ?
    C22 N2 Al . . 124.23(9) ?
    C21 N2 Al . . 121.43(9) ?
    C22 N2 K1 . . 87.45(8) ?
    C21 N2 K1 . . 113.62(9) ?
    Al N2 K1 . . 89.48(4) ?
    C32 N3 C31 . . 109.13(11) ?
    C32 N3 Al . . 123.79(10) ?
    C31 N3 Al . . 118.63(9) ?
    C32 N3 K2 . . 124.05(9) ?
    C31 N3 K2 . . 85.63(8) ?
    Al N3 K2 . . 88.67(4) ?
    C42 N4 C41 . . 110.02(12) ?
    C42 N4 Al . . 118.47(10) ?
    C41 N4 Al . . 122.18(10) ?
    C42 N4 K1 . . 82.91(8) ?
    C41 N4 K1 . . 126.56(9) ?
    Al N4 K1 . . 90.05(4) ?
    O1S C1S C2S . . 106.52(14) ?
    O1S C1S H1SA . . 110.4 ?
    C2S C1S H1SA . . 110.4 ?
    O1S C1S H1SB . . 110.4 ?
    C2S C1S H1SB . . 110.4 ?
    H1SA C1S H1SB . . 108.6 ?
    C2S C2S C1S 2_656 . 106.16(14) ?
    C2S C2S H2SA 2_656 . 110.5 ?
    C1S C2S H2SA . . 110.5 ?
    C2S C2S H2SB 2_656 . 110.5 ?
    C1S C2S H2SB . . 110.5 ?
    H2SA C2S H2SB . . 108.7 ?
    N1 C11 K2 . . 62.19(7) ?
    N1 C11 H11A . . 109.5 ?
    K2 C11 H11A . . 71.2 ?
    N1 C11 H11B . . 109.5 ?
    K2 C11 H11B . . 170.5 ?
    H11A C11 H11B . . 109.5 ?
    N1 C11 H11C . . 109.5 ?
    K2 C11 H11C . . 78.6 ?
    H11A C11 H11C . . 109.5 ?
    H11B C11 H11C . . 109.5 ?
    N1 C12 H12A . . 109.5 ?
    N1 C12 H12B . . 109.5 ?
    H12A C12 H12B . . 109.5 ?
    N1 C12 H12C . . 109.5 ?
    H12A C12 H12C . . 109.5 ?
    H12B C12 H12C . . 109.5 ?
    N2 C21 H21A . . 109.5 ?
    N2 C21 H21B . . 109.5 ?
    H21A C21 H21B . . 109.5 ?
    N2 C21 H21C . . 109.5 ?
    H21A C21 H21C . . 109.5 ?
    H21B C21 H21C . . 109.5 ?
    N2 C22 K1 . . 66.04(7) ?
    N2 C22 H22A . . 109.5 ?
    K1 C22 H22A . . 175.5 ?
    N2 C22 H22B . . 109.5 ?
    K1 C22 H22B . . 72.8 ?
    H22A C22 H22B . . 109.5 ?
    N2 C22 H22C . . 109.5 ?
    K1 C22 H22C . . 72.9 ?
    H22A C22 H22C . . 109.5 ?
    H22B C22 H22C . . 109.5 ?
    N3 C31 K2 . . 66.52(7) ?
    N3 C31 H31A . . 109.5 ?
    K2 C31 H31A . . 76.0 ?
    N3 C31 H31B . . 109.4 ?
    K2 C31 H31B . . 174.3 ?
    H31A C31 H31B . . 109.5 ?
    N3 C31 H31C . . 109.5 ?
    K2 C31 H31C . . 69.3 ?
    H31A C31 H31C . . 109.4 ?
    H31B C31 H31C . . 109.4 ?
    N3 C32 H32A . . 109.5 ?
    N3 C32 H32B . . 109.5 ?
    H32A C32 H32B . . 109.5 ?
    N3 C32 H32C . . 109.5 ?
    H32A C32 H32C . . 109.5 ?
    H32B C32 H32C . . 109.5 ?
    N4 C41 H41A . . 109.5 ?
    N4 C41 H41B . . 109.5 ?
    H41A C41 H41B . . 109.5 ?
    N4 C41 H41C . . 109.5 ?
    H41A C41 H41C . . 109.5 ?
    H41B C41 H41C . . 109.5 ?
    N4 C42 K1 . . 69.45(7) ?
    N4 C42 H42A . . 109.5 ?
    K1 C42 H42A . . 174.5 ?
    N4 C42 H42B . . 109.5 ?
    K1 C42 H42B . . 66.5 ?
    H42A C42 H42B . . 109.5 ?
    N4 C42 H42C . . 109.5 ?
    K1 C42 H42C . . 75.8 ?
    H42A C42 H42C . . 109.5 ?
    H42B C42 H42C . . 109.5 ?
loop_
    _geom_torsion_atom_site_label_1
    _geom_torsion_atom_site_label_2
    _geom_torsion_atom_site_label_3
    _geom_torsion_atom_site_label_4
    _geom_torsion_site_symmetry_1
    _geom_torsion_site_symmetry_2
    _geom_torsion_site_symmetry_3
    _geom_torsion_site_symmetry_4
    _geom_torsion
    _geom_torsion_publ_flag
    N1 K2 Al N2 . . . . -72.54(9) ?
    N1 K2 Al N2 5_656 . . . 107.46(9) ?
    N3 K2 Al N2 5_656 . . . -104.99(9) ?
    N3 K2 Al N2 . . . . 75.01(9) ?
    C31 K2 Al N2 5_656 . . . -136.20(9) ?
    C31 K2 Al N2 . . . . 43.80(9) ?
    C11 K2 Al N2 5_656 . . . 79.62(9) ?
    C11 K2 Al N2 . . . . -100.37(9) ?
    Al K2 Al N2 5_656 . . . -90.4(6) ?
    N1 K2 Al N1 5_656 . . . 180.0 ?
    N3 K2 Al N1 5_656 . . . -32.45(6) ?
    N3 K2 Al N1 . . . . 147.55(6) ?
    C31 K2 Al N1 5_656 . . . -63.66(5) ?
    C31 K2 Al N1 . . . . 116.34(5) ?
    C11 K2 Al N1 5_656 . . . 152.16(5) ?
    C11 K2 Al N1 . . . . -27.84(5) ?
    Al K2 Al N1 5_656 . . . -17.8(6) ?
    N1 K2 Al N4 . . . . 108.17(5) ?
    N1 K2 Al N4 5_656 . . . -71.83(5) ?
    N3 K2 Al N4 5_656 . . . 75.72(5) ?
    N3 K2 Al N4 . . . . -104.28(5) ?
    C31 K2 Al N4 5_656 . . . 44.51(5) ?
    C31 K2 Al N4 . . . . -135.49(5) ?
    C11 K2 Al N4 5_656 . . . -99.67(5) ?
    C11 K2 Al N4 . . . . 80.33(5) ?
    Al K2 Al N4 5_656 . . . 90.3(6) ?
    N1 K2 Al N3 . . . . -147.55(6) ?
    N1 K2 Al N3 5_656 . . . 32.45(6) ?
    N3 K2 Al N3 5_656 . . . 179.9980(10)
                                       ?
    C31 K2 Al N3 5_656 . . . 148.79(5) ?
    C31 K2 Al N3 . . . . -31.21(5) ?
    C11 K2 Al N3 5_656 . . . 4.61(5) ?
    C11 K2 Al N3 . . . . -175.39(5) ?
    Al K2 Al N3 5_656 . . . -165.4(5) ?
    N1 K2 Al K1 . . . . 151.74(5) ?
    N1 K2 Al K1 5_656 . . . -28.26(5) ?
    N3 K2 Al K1 5_656 . . . 119.29(4) ?
    N3 K2 Al K1 . . . . -60.71(4) ?
    C31 K2 Al K1 5_656 . . . 88.08(4) ?
    C31 K2 Al K1 . . . . -91.92(4) ?
    C11 K2 Al K1 5_656 . . . -56.10(4) ?
    C11 K2 Al K1 . . . . 123.91(4) ?
    Al K2 Al K1 5_656 . . . 133.9(5) ?
    O1S K1 Al N2 . . . . 41.68(4) ?
    N4 K1 Al N2 2_656 . . . -101.64(5) ?
    N4 K1 Al N2 . . . . 149.41(6) ?
    N2 K1 Al N2 2_656 . . . 168.89(6) ?
    C42 K1 Al N2 2_656 . . . -68.66(6) ?
    C42 K1 Al N2 . . . . 117.83(6) ?
    C22 K1 Al N2 2_656 . . . 148.04(6) ?
    C22 K1 Al N2 . . . . -28.19(5) ?
    Al K1 Al N2 2_656 . . . -138.33(4) ?
    O1S K1 Al N1 . . . . -34.33(7) ?
    N4 K1 Al N1 2_656 . . . -177.64(7) ?
    N4 K1 Al N1 . . . . 73.41(8) ?
    N2 K1 Al N1 . . . . -76.00(8) ?
    N2 K1 Al N1 2_656 . . . 92.89(9) ?
    C42 K1 Al N1 2_656 . . . -144.66(8) ?
    C42 K1 Al N1 . . . . 41.82(8) ?
    C22 K1 Al N1 2_656 . . . 72.04(8) ?
    C22 K1 Al N1 . . . . -104.20(8) ?
    Al K1 Al N1 2_656 . . . 145.67(7) ?
    O1S K1 Al N4 . . . . -107.73(4) ?
    N4 K1 Al N4 2_656 . . . 108.95(6) ?
    N2 K1 Al N4 . . . . -149.41(6) ?
    N2 K1 Al N4 2_656 . . . 19.48(7) ?
    C42 K1 Al N4 2_656 . . . 141.93(6) ?
    C42 K1 Al N4 . . . . -31.58(6) ?
    C22 K1 Al N4 2_656 . . . -1.37(6) ?
    C22 K1 Al N4 . . . . -177.60(6) ?
    Al K1 Al N4 2_656 . . . 72.26(4) ?
    O1S K1 Al N3 . . . . 149.60(3) ?
    N4 K1 Al N3 2_656 . . . 6.28(4) ?
    N4 K1 Al N3 . . . . -102.67(5) ?
    N2 K1 Al N3 . . . . 107.92(6) ?
    N2 K1 Al N3 2_656 . . . -83.18(6) ?
    C42 K1 Al N3 2_656 . . . 39.26(5) ?
    C42 K1 Al N3 . . . . -134.25(6) ?
    C22 K1 Al N3 2_656 . . . -104.04(5) ?
    C22 K1 Al N3 . . . . 79.73(5) ?
    Al K1 Al N3 2_656 . . . -30.40(3) ?
    O1S K1 Al K2 . . . . -161.489(17) ?
    N4 K1 Al K2 2_656 . . . 55.20(4) ?
    N4 K1 Al K2 . . . . -53.75(4) ?
    N2 K1 Al K2 . . . . 156.84(5) ?
    N2 K1 Al K2 2_656 . . . -34.27(6) ?
    C42 K1 Al K2 2_656 . . . 88.18(4) ?
    C42 K1 Al K2 . . . . -85.34(5) ?
    C22 K1 Al K2 2_656 . . . -55.12(4) ?
    C22 K1 Al K2 . . . . 128.64(4) ?
    Al K1 Al K2 2_656 . . . 18.510(17) ?
    N4 K1 O1S C1S 2_656 . . . 37.19(10) ?
    N4 K1 O1S C1S . . . . -142.81(10) ?
    N2 K1 O1S C1S . . . . -87.28(10) ?
    N2 K1 O1S C1S 2_656 . . . 92.72(10) ?
    C42 K1 O1S C1S 2_656 . . . 22.96(10) ?
    C42 K1 O1S C1S . . . . -157.04(10) ?
    C22 K1 O1S C1S 2_656 . . . 119.16(10) ?
    C22 K1 O1S C1S . . . . -60.84(10) ?
    Al K1 O1S C1S 2_656 . . . 72.02(10) ?
    Al K1 O1S C1S . . . . -107.98(10) ?
    N4 K1 O1S C1S 2_656 . . 2_656 -142.81(10) ?
    N4 K1 O1S C1S . . . 2_656 37.19(10) ?
    N2 K1 O1S C1S . . . 2_656 92.72(10) ?
    N2 K1 O1S C1S 2_656 . . 2_656 -87.28(10) ?
    C42 K1 O1S C1S 2_656 . . 2_656 -157.04(10) ?
    C42 K1 O1S C1S . . . 2_656 22.96(10) ?
    C22 K1 O1S C1S 2_656 . . 2_656 -60.84(10) ?
    C22 K1 O1S C1S . . . 2_656 119.16(10) ?
    Al K1 O1S C1S 2_656 . . 2_656 -107.98(10) ?
    Al K1 O1S C1S . . . 2_656 72.02(10) ?
    N2 Al N1 C11 . . . . -118.54(11) ?
    N4 Al N1 C11 . . . . 2.91(13) ?
    N3 Al N1 C11 . . . . 119.37(11) ?
    K2 Al N1 C11 . . . . 90.73(11) ?
    K1 Al N1 C11 . . . . -56.57(15) ?
    N2 Al N1 C12 . . . . 37.57(12) ?
    N4 Al N1 C12 . . . . 159.02(11) ?
    N3 Al N1 C12 . . . . -84.52(12) ?
    K2 Al N1 C12 . . . . -113.16(12) ?
    K1 Al N1 C12 . . . . 99.54(12) ?
    N2 Al N1 K2 . . . . 150.73(4) ?
    N4 Al N1 K2 . . . . -87.82(5) ?
    N3 Al N1 K2 . . . . 28.64(5) ?
    K1 Al N1 K2 . . . . -147.30(5) ?
    N1 K2 N1 C11 5_656 . . . -116(15) ?
    N3 K2 N1 C11 5_656 . . . 36.29(8) ?
    N3 K2 N1 C11 . . . . -143.71(8) ?
    C31 K2 N1 C11 5_656 . . . 7.20(9) ?
    C31 K2 N1 C11 . . . . -172.80(9) ?
    C11 K2 N1 C11 5_656 . . . 180.0 ?
    Al K2 N1 C11 5_656 . . . 55.55(9) ?
    Al K2 N1 C11 . . . . -124.45(9) ?
    N1 K2 N1 C12 5_656 . . . 132(15) ?
    N3 K2 N1 C12 5_656 . . . -75.59(9) ?
    N3 K2 N1 C12 . . . . 104.41(9) ?
    C31 K2 N1 C12 5_656 . . . -104.68(9) ?
    C31 K2 N1 C12 . . . . 75.32(9) ?
    C11 K2 N1 C12 5_656 . . . 68.11(12) ?
    C11 K2 N1 C12 . . . . -111.88(12) ?
    Al K2 N1 C12 5_656 . . . -56.33(10) ?
    Al K2 N1 C12 . . . . 123.67(10) ?
    N1 K2 N1 Al 5_656 . . . 8(15) ?
    N3 K2 N1 Al 5_656 . . . 160.74(3) ?
    N3 K2 N1 Al . . . . -19.26(3) ?
    C31 K2 N1 Al 5_656 . . . 131.65(4) ?
    C31 K2 N1 Al . . . . -48.35(4) ?
    C11 K2 N1 Al 5_656 . . . -55.56(9) ?
    C11 K2 N1 Al . . . . 124.45(9) ?
    Al K2 N1 Al 5_656 . . . 180.0 ?
    N1 Al N2 C22 . . . . -124.71(11) ?
    N4 Al N2 C22 . . . . 113.76(11) ?
    N3 Al N2 C22 . . . . -4.18(12) ?
    K2 Al N2 C22 . . . . -65.50(15) ?
    K1 Al N2 C22 . . . . 86.56(11) ?
    N1 Al N2 C21 . . . . 31.07(12) ?
    N4 Al N2 C21 . . . . -90.46(12) ?
    N3 Al N2 C21 . . . . 151.60(10) ?
    K2 Al N2 C21 . . . . 90.28(13) ?
    K1 Al N2 C21 . . . . -117.65(12) ?
    N1 Al N2 K1 . . . . 148.73(4) ?
    N4 Al N2 K1 . . . . 27.20(5) ?
    N3 Al N2 K1 . . . . -90.74(5) ?
    K2 Al N2 K1 . . . . -152.06(5) ?
    O1S K1 N2 C22 . . . . 94.23(7) ?
    N4 K1 N2 C22 2_656 . . . -25.34(9) ?
    N4 K1 N2 C22 . . . . -142.28(9) ?
    N2 K1 N2 C22 2_656 . . . 94.24(8) ?
    C42 K1 N2 C22 2_656 . . . 2.63(9) ?
    C42 K1 N2 C22 . . . . -171.27(9) ?
    C22 K1 N2 C22 2_656 . . . 172.81(13) ?
    Al K1 N2 C22 2_656 . . . -37.53(10) ?
    Al K1 N2 C22 . . . . -124.29(9) ?
    O1S K1 N2 C21 . . . . -17.06(9) ?
    N4 K1 N2 C21 2_656 . . . -136.63(9) ?
    N4 K1 N2 C21 . . . . 106.44(9) ?
    N2 K1 N2 C21 2_656 . . . -17.05(9) ?
    C42 K1 N2 C21 2_656 . . . -108.66(9) ?
    C42 K1 N2 C21 . . . . 77.44(9) ?
    C22 K1 N2 C21 2_656 . . . 61.52(13) ?
    C22 K1 N2 C21 . . . . -111.29(12) ?
    Al K1 N2 C21 2_656 . . . -148.81(8) ?
    Al K1 N2 C21 . . . . 124.42(10) ?
    O1S K1 N2 Al . . . . -141.47(4) ?
    N4 K1 N2 Al 2_656 . . . 98.95(5) ?
    N4 K1 N2 Al . . . . -17.98(3) ?
    N2 K1 N2 Al 2_656 . . . -141.47(4) ?
    C42 K1 N2 Al 2_656 . . . 126.92(5) ?
    C42 K1 N2 Al . . . . -46.98(5) ?
    C22 K1 N2 Al 2_656 . . . -62.89(10) ?
    C22 K1 N2 Al . . . . 124.29(9) ?
    Al K1 N2 Al 2_656 . . . 86.77(6) ?
    N2 Al N3 C32 . . . . 78.67(12) ?
    N1 Al N3 C32 . . . . -159.71(11) ?
    N4 Al N3 C32 . . . . -41.15(12) ?
    K2 Al N3 C32 . . . . -131.18(12) ?
    K1 Al N3 C32 . . . . 18.22(11) ?
    N2 Al N3 C31 . . . . -65.87(11) ?
    N1 Al N3 C31 . . . . 55.76(10) ?
    N4 Al N3 C31 . . . . 174.31(9) ?
    K2 Al N3 C31 . . . . 84.29(10) ?
    K1 Al N3 C31 . . . . -126.31(9) ?
    N2 Al N3 K2 . . . . -150.16(4) ?
    N1 Al N3 K2 . . . . -28.53(5) ?
    N4 Al N3 K2 . . . . 90.02(5) ?
    K1 Al N3 K2 . . . . 149.395(19) ?
    N1 K2 N3 C32 . . . . 150.13(11) ?
    N1 K2 N3 C32 5_656 . . . -29.87(11) ?
    N3 K2 N3 C32 5_656 . . . 10(12) ?
    C31 K2 N3 C32 5_656 . . . 69.82(13) ?
    C31 K2 N3 C32 . . . . -110.18(13) ?
    C11 K2 N3 C32 5_656 . . . -45.36(11) ?
    C11 K2 N3 C32 . . . . 134.65(11) ?
    Al K2 N3 C32 5_656 . . . -49.03(12) ?
    Al K2 N3 C32 . . . . 130.97(12) ?
    N1 K2 N3 C31 . . . . -99.69(8) ?
    N1 K2 N3 C31 5_656 . . . 80.31(8) ?
    N3 K2 N3 C31 5_656 . . . 121(12) ?
    C31 K2 N3 C31 5_656 . . . 180.0 ?
    C11 K2 N3 C31 5_656 . . . 64.83(8) ?
    C11 K2 N3 C31 . . . . -115.17(8) ?
    Al K2 N3 C31 5_656 . . . 61.15(8) ?
    Al K2 N3 C31 . . . . -118.84(8) ?
    N1 K2 N3 Al . . . . 19.16(3) ?
    N1 K2 N3 Al 5_656 . . . -160.84(3) ?
    N3 K2 N3 Al 5_656 . . . -121(12) ?
    C31 K2 N3 Al 5_656 . . . -61.15(8) ?
    C31 K2 N3 Al . . . . 118.84(8) ?
    C11 K2 N3 Al 5_656 . . . -176.33(4) ?
    C11 K2 N3 Al . . . . 3.67(4) ?
    Al K2 N3 Al 5_656 . . . 180.0 ?
    N2 Al N4 C42 . . . . 54.48(11) ?
    N1 Al N4 C42 . . . . -67.29(11) ?
    N3 Al N4 C42 . . . . 175.13(9) ?
    K2 Al N4 C42 . . . . -125.88(9) ?
    K1 Al N4 C42 . . . . 81.96(10) ?
    N2 Al N4 C41 . . . . -162.25(10) ?
    N1 Al N4 C41 . . . . 75.98(12) ?
    N3 Al N4 C41 . . . . -41.60(12) ?
    K2 Al N4 C41 . . . . 17.39(11) ?
    K1 Al N4 C41 . . . . -134.78(12) ?
    N2 Al N4 K1 . . . . -27.47(5) ?
    N1 Al N4 K1 . . . . -149.24(4) ?
    N3 Al N4 K1 . . . . 93.17(5) ?
    K2 Al N4 K1 . . . . 152.17(2) ?
    O1S K1 N4 C42 . . . . -31.94(8) ?
    N4 K1 N4 C42 2_656 . . . 148.06(8) ?
    N2 K1 N4 C42 . . . . -100.87(9) ?
    N2 K1 N4 C42 2_656 . . . 71.36(9) ?
    C42 K1 N4 C42 2_656 . . . 175.00(6) ?
    C22 K1 N4 C42 2_656 . . . 60.24(8) ?
    C22 K1 N4 C42 . . . . -116.82(9) ?
    Al K1 N4 C42 2_656 . . . 109.28(8) ?
    Al K1 N4 C42 . . . . -118.70(10) ?
    O1S K1 N4 C41 . . . . -141.66(11) ?
    N4 K1 N4 C41 2_656 . . . 38.34(11) ?
    N2 K1 N4 C41 . . . . 149.41(12) ?
    N2 K1 N4 C41 2_656 . . . -38.35(12) ?
    C42 K1 N4 C41 2_656 . . . 65.28(13) ?
    C42 K1 N4 C41 . . . . -109.71(14) ?
    C22 K1 N4 C41 2_656 . . . -49.47(12) ?
    C22 K1 N4 C41 . . . . 133.46(12) ?
    Al K1 N4 C41 2_656 . . . -0.43(12) ?
    Al K1 N4 C41 . . . . 131.58(13) ?
    O1S K1 N4 Al . . . . 86.76(4) ?
    N4 K1 N4 Al 2_656 . . . -93.24(4) ?
    N2 K1 N4 Al . . . . 17.83(3) ?
    N2 K1 N4 Al 2_656 . . . -169.94(4) ?
    C42 K1 N4 Al 2_656 . . . -66.30(8) ?
    C42 K1 N4 Al . . . . 118.70(9) ?
    C22 K1 N4 Al 2_656 . . . 178.95(4) ?
    C22 K1 N4 Al . . . . 1.88(5) ?
    Al K1 N4 Al 2_656 . . . -132.01(3) ?
    C1S O1S C1S C2S 2_656 . . . -7.13(16) ?
    K1 O1S C1S C2S . . . . 172.87(16) ?
    O1S C1S C2S C2S . . . 2_656 19.0(4) ?
    C12 N1 C11 K2 . . . . 111.78(11) ?
    Al N1 C11 K2 . . . . -89.74(9) ?
    N1 K2 C11 N1 5_656 . . . 180.0 ?
    N3 K2 C11 N1 5_656 . . . -147.85(8) ?
    N3 K2 C11 N1 . . . . 32.15(8) ?
    C31 K2 C11 N1 5_656 . . . -173.11(8) ?
    C31 K2 C11 N1 . . . . 6.88(8) ?
    C11 K2 C11 N1 5_656 . . . -88(10) ?
    Al K2 C11 N1 5_656 . . . -145.30(6) ?
    Al K2 C11 N1 . . . . 34.70(6) ?
    C21 N2 C22 K1 . . . . 114.31(10) ?
    Al N2 C22 K1 . . . . -87.64(9) ?
    O1S K1 C22 N2 . . . . -84.46(7) ?
    N4 K1 C22 N2 2_656 . . . 158.58(7) ?
    N4 K1 C22 N2 . . . . 32.87(7) ?
    N2 K1 C22 N2 2_656 . . . -162.50(10) ?
    C42 K1 C22 N2 2_656 . . . -177.52(8) ?
    C42 K1 C22 N2 . . . . 8.25(8) ?
    C22 K1 C22 N2 2_656 . . . -84.45(7) ?
    Al K1 C22 N2 2_656 . . . 159.32(6) ?
    Al K1 C22 N2 . . . . 34.16(6) ?
    C32 N3 C31 K2 . . . . 124.60(11) ?
    Al N3 C31 K2 . . . . -86.09(7) ?
    N1 K2 C31 N3 . . . . 68.95(7) ?
    N1 K2 C31 N3 5_656 . . . -111.05(7) ?
    N3 K2 C31 N3 5_656 . . . 180.0 ?
    C31 K2 C31 N3 5_656 . . . 167(13) ?
    C11 K2 C31 N3 5_656 . . . -114.31(8) ?
    C11 K2 C31 N3 . . . . 65.69(8) ?
    Al K2 C31 N3 5_656 . . . -142.31(6) ?
    Al K2 C31 N3 . . . . 37.69(6) ?
    C41 N4 C42 K1 . . . . 126.41(10) ?
    Al N4 C42 K1 . . . . -86.19(7) ?
    O1S K1 C42 N4 . . . . 151.82(7) ?
    N4 K1 C42 N4 2_656 . . . -52.04(12) ?
    N2 K1 C42 N4 . . . . 67.05(7) ?
    N2 K1 C42 N4 2_656 . . . -121.32(7) ?
    C42 K1 C42 N4 2_656 . . . -28.18(8) ?
    C22 K1 C42 N4 2_656 . . . -120.14(8) ?
    C22 K1 C42 N4 . . . . 63.15(8) ?
    Al K1 C42 N4 2_656 . . . -89.52(8) ?
    Al K1 C42 N4 . . . . 37.12(6) ?
data_global
_journal_date_recd_electronic     2012-11-24
_journal_date_accepted     2013-02-04
_journal_name_full     'Acta Crystallographica, Section E'
_journal_year     2013
_journal_volume     69
_journal_issue      3
_journal_page_first     m147
_journal_page_last     m147
_journal_paper_category     QM
_journal_paper_doi     10.1107/S1600536813003553
_journal_coeditor_code     NK2195
_publ_contact_author_name     'Andrew Purdy'
_publ_contact_author_address
;
Chemistry Division code 6123
Naval Research Laboratory
4555 Overlook Av, SW
Washington
DC 20375
USA
;
_publ_contact_author_email     'andrew.purdy@nrl.navy.mil'
_publ_contact_author_fax     ?
_publ_contact_author_phone     ?
_publ_section_title
;\
<i>catena</i>-Poly[[(tetrahydrofuran-\k<i>O</i>)potassium]-di-\m-dimethylamido-\
\k^4^<i>N</i>:<i>N</i>-aluminium-di-\m-dimethylamido-\k^4^<i>N</i>:<i>N</i>-\
potassium-di-\m-dimethylamido-\k^4^<i>N</i>:<i>N</i>-aluminium-di-\m-\
dimethylamido-\k^4^<i>N</i>:<i>N</i>]
;
loop_
    _publ_author_name
    _publ_author_footnote
    _publ_author_address
    'Purdy, Andrew'
;
Chemistry Division, Code 6123.
;
;
Naval Research Laboratory
4555 Overlook Av, SW
Washington
DC 20375
USA
;
    'Parrish, Damon'
;
Code 6900.
;
;
Naval Research Laboratory
4555 Overlook Av, SW
Washington
DC 20375
USA
;
