# Supplementary material for: catena-Poly[[(tetra­hydro­furan-κO)potas­sium]-di-μ-dimethyl­amido-κ4 N:N-aluminium-di-μ-dimethyl­amido-κ4 N:N-potassium-di-μ-dimethyl­amido-κ4 N:N-aluminium-di-μ-dimethyl­amido-κ4 N:N]
Source: Acta Crystallogr Sect E Struct Rep Online. 2013 Feb 13;69(Pt 3):m147. doi: 10.1107/S1600536813003553 (PMC3588537; doi:10.1107/S1600536813003553)
Supplement: Supplementary file 2 [file e-69-0m147-Isup2.hkl]

# 
# h,k,l, Fc-squared, Fo-squared, sigma(Fo-squared) and status flag 
# 
data_I
_shelx_title ' I         C2/c         R = 0.04' 
_shelx_refln_list_code          4 
_shelx_F_calc_maximum      359.48 
_exptl_crystal_F_000      1216.00 
_reflns_d_resolution_high  0.6920 
 
loop_ 
 _symmetry_equiv_pos_as_xyz 
 'x, y, z' 
 '-x, y, -z+1/2' 
 'x+1/2, y+1/2, z' 
 '-x+1/2, y+1/2, -z+1/2' 
 '-x, -y, -z' 
 'x, -y, z-1/2' 
 '-x+1/2, -y+1/2, -z' 
 'x+1/2, -y+1/2, z-1/2' 
 
_cell_length_a    13.2470 
_cell_length_b    12.0750 
_cell_length_c    20.8220 
_cell_angle_alpha  90.000 
_cell_angle_beta   90.979 
_cell_angle_gamma  90.000 
 
_shelx_F_squared_multiplier     1.000 
 
loop_ 
 _refln_index_h 
 _refln_index_k 
 _refln_index_l 
 _refln_F_squared_calc 
 _refln_F_squared_meas 
 _refln_F_squared_sigma 
 _refln_observed_status 
   2   0   0   129229.31    93586.45   1297.15 o 
   4   0   0      253.89      172.24      7.56 o 
   6   0   0      958.22      822.24     23.51 o 
   8   0   0     1984.59     2057.87     38.66 o 
  10   0   0    12811.43    12823.63    176.67 o 
  12   0   0     3090.60     2854.99     56.34 o 
  14   0   0       49.10       60.16     11.68 o 
  16   0   0      597.80      619.77     28.39 o 
  18   0   0      119.61      130.13     17.55 o 
   1   1   0      790.71      817.75      7.17 o 
   3   1   0      497.02      492.89      5.54 o 
   5   1   0      912.25      943.91     13.97 o 
   7   1   0      139.80      118.48      9.19 o 
   9   1   0        3.15        4.85      4.70 o 
  11   1   0        1.99        2.30      5.29 o 
  13   1   0      160.97      177.55     13.90 o 
  15   1   0      124.29      142.18     10.93 o 
  17   1   0       47.23       42.45      8.90 o 
   0   2   0    39451.53    37185.58    647.45 o 
   2   2   0    12598.97    13290.70    121.78 o 
   4   2   0      847.03      935.35     11.26 o 
   6   2   0        0.02        3.61      3.93 o 
   8   2   0        4.63        1.20      1.98 o 
  10   2   0        0.14       -2.22      6.99 o 
  12   2   0        2.53       14.76      5.58 o 
  14   2   0       71.62       43.01      7.61 o 
  16   2   0      348.07      330.73     15.66 o 
  18   2   0       49.10       61.96     10.49 o 
   1   3   0    18159.79    18449.75    192.57 o 
   3   3   0       42.09       76.94      3.46 o 
   5   3   0     2080.66     2125.11     22.26 o 
   7   3   0      293.20      263.11      8.88 o 
   9   3   0     1282.21     1232.96     21.73 o 
  11   3   0     1361.71     1334.72     27.30 o 
  13   3   0      256.07      230.84     13.33 o 
  15   3   0      466.87      461.05     17.20 o 
  17   3   0      170.41      178.27     13.43 o 
   0   4   0    20395.91    21470.52    399.00 o 
   2   4   0    36607.66    37469.16    336.64 o 
   4   4   0     9198.30    10045.91     85.38 o 
   6   4   0      737.28      910.69     12.81 o 
   8   4   0      726.53      775.50     21.62 o 
  10   4   0      144.80      132.10      8.95 o 
  12   4   0        0.18        4.31      5.51 o 
  14   4   0      116.11      101.38      9.71 o 
  16   4   0      115.36      116.76     11.40 o 
   1   5   0     2087.46     2090.64     65.05 o 
   3   5   0    14469.16    14704.18    135.92 o 
   5   5   0       59.38       76.55      6.67 o 
   7   5   0       71.22       95.50      6.19 o 
   9   5   0      167.61      203.18      9.94 o 
  11   5   0       68.55       87.93     15.26 o 
  13   5   0      219.38      202.02     11.74 o 
  15   5   0      261.62      287.88     14.66 o 
  17   5   0      106.05      124.59     12.29 o 
   0   6   0      992.79     1003.47     30.32 o 
   2   6   0       76.73      117.06      5.36 o 
   4   6   0     1606.10     1497.59     19.10 o 
   6   6   0     2552.76     2495.43     28.29 o 
   8   6   0      892.30      858.58     18.49 o 
  10   6   0      179.97      179.46     10.96 o 
  12   6   0       95.55       90.92      8.94 o 
  14   6   0      255.39      241.40     13.50 o 
  16   6   0      206.71      197.43     14.45 o 
   1   7   0     3460.43     3796.49     60.49 o 
   3   7   0        0.61       10.34      3.37 o 
   5   7   0      192.74      227.54     13.18 o 
   7   7   0      241.01      231.69     11.08 o 
   9   7   0      248.31      227.17     10.89 o 
  11   7   0       87.74       98.74      9.23 o 
  13   7   0      600.08      606.93     16.99 o 
  15   7   0      258.04      233.14     12.71 o 
  17   7   0      242.16      250.64     36.65 o 
   0   8   0       79.29       94.71     12.95 o 
   2   8   0     1473.37     1381.44     21.31 o 
   4   8   0      349.54      467.92     12.31 o 
   6   8   0       18.82       24.07      6.48 o 
   8   8   0        1.87        4.62      5.37 o 
  10   8   0      190.84      202.60     13.35 o 
  12   8   0        0.38       12.46      6.17 o 
  14   8   0        0.58        1.12      6.20 o 
  16   8   0       44.98       75.26     10.75 o 
   1   9   0    16498.20    16169.29    178.36 o 
   3   9   0     5106.65     5183.32     58.34 o 
   5   9   0     3190.59     3428.08     42.91 o 
   7   9   0     2957.34     2919.75     39.89 o 
   9   9   0     2146.56     2031.04     31.42 o 
  11   9   0      446.54      414.09     14.32 o 
  13   9   0        1.91        7.15      6.25 o 
  15   9   0      121.57      138.61     13.01 o 
   0  10   0       30.91        4.13     11.36 o 
   2  10   0       61.21       67.52      6.69 o 
   4  10   0      162.02      163.51     10.13 o 
   6  10   0      172.51      159.04     10.77 o 
   8  10   0        8.97        2.74     14.11 o 
  10  10   0      144.63      157.90     13.10 o 
  12  10   0        1.49        2.86      7.09 o 
  14  10   0       27.37        9.19      8.56 o 
   1  11   0      408.83      396.76     18.47 o 
   3  11   0      285.00      276.21     14.28 o 
   5  11   0     1058.86      987.28     36.23 o 
   7  11   0      539.28      520.56     30.93 o 
   9  11   0       11.25       -5.23     10.04 o 
  11  11   0        9.10       16.34     10.91 o 
  13  11   0       28.44       20.95     12.70 o 
   0  12   0      235.36      240.10     23.00 o 
   2  12   0       53.70       48.42      9.02 o 
   4  12   0      351.19      338.02     38.11 o 
   6  12   0      362.44      394.09     24.31 o 
   8  12   0      286.28      277.15     21.59 o 
  10  12   0      436.76      345.88     24.51 o 
  12  12   0        6.31      -11.17     11.17 o 
   1  13   0     1750.51     1762.80     38.83 o 
   3  13   0     1332.08     1299.60     42.24 o 
   5  13   0     1008.17     1039.56     84.52 o 
   7  13   0      258.70      257.12     22.38 o 
   9  13   0      113.41      107.15     22.90 o 
  11  13   0       65.05       45.00     19.24 o 
   0  14   0      147.52      137.98     22.43 o 
   2  14   0      159.34      144.80     18.38 o 
   4  14   0      131.54      129.18     27.31 o 
   6  14   0        6.02        2.61     11.15 o 
   8  14   0       34.18       21.82     13.05 o 
   1  15   0       18.73       30.60     13.64 o 
   3  15   0        0.86       -3.67     12.14 o 
   5  15   0      105.52      124.61     19.41 o 
   7  15   0        0.14      -15.02     15.02 o 
   0  16   0      113.15       82.32     26.19 o 
   2  16   0       56.59       49.35     22.06 o 
   4  16   0       47.09       39.62     16.04 o 
   6  16   0      197.56      222.83     32.85 o 
 -17   1   1      350.88      386.70     25.88 o 
 -15   1   1      201.40      201.75     12.26 o 
 -13   1   1      372.04      388.91     14.00 o 
 -11   1   1      217.11      230.50     13.57 o 
  -9   1   1      312.45      324.76     10.66 o 
  -7   1   1        5.18       -1.21      3.24 o 
  -5   1   1      158.87      238.44      5.44 o 
  -3   1   1     7647.02     8353.55     62.52 o 
  -1   1   1    14068.57    14160.02     90.95 o 
   1   1   1    34219.10    31815.53    393.84 o 
   3   1   1        2.13       -1.58      1.58 o 
   5   1   1    27274.55    27540.45    224.51 o 
   7   1   1     9427.21     8899.67     86.54 o 
   9   1   1     4174.65     4295.32     49.99 o 
  11   1   1     5386.93     5245.41     86.08 o 
  13   1   1      208.84      178.62     10.64 o 
  15   1   1       94.38      102.38      9.92 o 
  17   1   1        1.34        7.23      7.48 o 
 -18   2   1      129.68      148.81     14.06 o 
 -16   2   1      167.59      173.49     12.29 o 
 -14   2   1       78.39       65.98      8.18 o 
 -12   2   1       90.55       99.63      8.31 o 
 -10   2   1     1054.29     1055.07     20.12 o 
  -8   2   1     2915.22     2919.27     35.78 o 
  -6   2   1     5407.36     5642.54     50.79 o 
  -4   2   1     1240.66     1269.20     13.14 o 
  -2   2   1     3964.35     4294.06     37.07 o 
   0   2   1     2435.87     2592.23     36.53 o 
   2   2   1      145.77       97.12      5.48 o 
   4   2   1     4656.75     4614.69     46.24 o 
   6   2   1      399.94      445.16      7.06 o 
   8   2   1        0.25        1.84      2.16 o 
  10   2   1       37.61       34.30      5.98 o 
  12   2   1       62.78       76.00      7.72 o 
  14   2   1       46.08       55.63      8.13 o 
  16   2   1      151.79      147.40     11.84 o 
  18   2   1       53.50       50.84     10.03 o 
 -17   3   1      131.77      165.37     14.75 o 
 -15   3   1      152.16      159.10     11.60 o 
 -13   3   1       47.21       41.53      7.48 o 
 -11   3   1      148.18      200.54     10.58 o 
  -9   3   1     3816.28     3778.65     45.43 o 
  -7   3   1     1813.61     1948.93     22.34 o 
  -5   3   1      410.45      521.14      8.74 o 
  -3   3   1    13767.09    14809.18    109.90 o 
  -1   3   1     4537.80     4790.26     52.46 o 
   1   3   1     6530.12     6803.30     64.41 o 
   3   3   1     1801.07     1764.04     16.12 o 
   5   3   1     7114.25     6940.59     68.51 o 
   7   3   1    10092.47    10172.27     98.98 o 
   9   3   1     6392.34     6189.69     66.99 o 
  11   3   1      121.31       94.97     10.50 o 
  13   3   1        5.54       11.85      6.05 o 
  15   3   1       23.37       26.69      7.57 o 
  17   3   1        3.83        4.20      7.28 o 
 -16   4   1      237.83      247.36     14.18 o 
 -14   4   1      577.40      533.40     17.66 o 
 -12   4   1      167.63      160.65     10.03 o 
 -10   4   1     4659.30     4630.58     55.07 o 
  -8   4   1     8585.11     8436.07     75.73 o 
  -6   4   1     5573.94     5944.89     54.42 o 
  -4   4   1      277.22      161.10      5.98 o 
  -2   4   1     2117.90     2480.77     24.21 o 
   0   4   1    20808.42    20841.28    265.01 o 
   2   4   1     2185.84     2303.71     20.40 o 
   4   4   1      138.29      176.75      4.10 o 
   6   4   1     1141.54     1185.77     22.64 o 
   8   4   1     1137.60     1074.33     21.77 o 
  10   4   1       78.29       63.44      7.16 o 
  12   4   1      998.71      886.96     20.80 o 
  14   4   1       62.16       48.53      6.83 o 
  16   4   1      129.13      136.22     11.75 o 
 -17   5   1      247.76      264.72     15.79 o 
 -15   5   1      521.95      544.87     18.94 o 
 -13   5   1      603.99      619.02     18.55 o 
 -11   5   1      391.87      418.23     14.28 o 
  -9   5   1     1600.39     1602.34     26.41 o 
  -7   5   1     6100.68     6232.87     69.71 o 
  -5   5   1     4637.10     4749.10     40.61 o 
  -3   5   1     1474.81     1292.59     20.79 o 
  -1   5   1     2439.89     2511.06     39.33 o 
   1   5   1        3.04        5.41      2.18 o 
   3   5   1        1.38        5.77      2.12 o 
   5   5   1      853.33      968.25     15.64 o 
   7   5   1      315.89      296.57     10.46 o 
   9   5   1      227.83      232.69     10.36 o 
  11   5   1        0.07        1.20      5.52 o 
  13   5   1        8.31       10.48      6.18 o 
  15   5   1       57.67       63.38      8.38 o 
  17   5   1       28.32       46.73     12.33 o 
 -16   6   1       43.58       43.08      7.91 o 
 -14   6   1      455.57      435.32     16.97 o 
 -12   6   1      631.06      649.42     18.55 o 
 -10   6   1      352.32      327.43     12.59 o 
  -8   6   1     3028.16     2761.79     37.46 o 
  -6   6   1     2486.45     2520.34     30.15 o 
  -4   6   1     1250.78     1425.76     20.04 o 
  -2   6   1     2274.95     2615.51     43.27 o 
   0   6   1      633.10      978.46     28.11 o 
   2   6   1     1968.89     1928.16     24.04 o 
   4   6   1       66.40       50.84      4.53 o 
   6   6   1     1152.32     1200.71     17.46 o 
   8   6   1     3872.26     3775.79     47.01 o 
  10   6   1     1225.04     1199.39     23.81 o 
  12   6   1        0.06        1.50      4.84 o 
  14   6   1      119.85      119.06      9.41 o 
  16   6   1       28.36       19.19      6.79 o 
 -17   7   1       64.38       38.90     12.70 o 
 -15   7   1      185.10      205.72     11.88 o 
 -13   7   1      120.43      120.53     10.80 o 
 -11   7   1      512.31      492.03     21.61 o 
  -9   7   1     1020.83      970.58     20.95 o 
  -7   7   1      266.46      262.89     10.66 o 
  -5   7   1      133.82      143.26      7.05 o 
  -3   7   1        2.51        5.99      3.70 o 
  -1   7   1     1870.88     1888.91     35.64 o 
   1   7   1     4717.07     4690.76     56.46 o 
   3   7   1      216.87      270.10      7.27 o 
   5   7   1      247.81      232.87     10.19 o 
   7   7   1      668.18      607.41     18.89 o 
   9   7   1       17.54       18.04      6.04 o 
  11   7   1      368.49      360.93     12.66 o 
  13   7   1       49.53       51.52      7.78 o 
  15   7   1       18.44       14.64      6.74 o 
  17   7   1        9.13       27.97     18.12 o 
 -16   8   1       77.26       86.35     11.11 o 
 -14   8   1      103.15       96.75      9.97 o 
 -12   8   1      517.54      490.85     17.36 o 
 -10   8   1       46.07       47.27      7.53 o 
  -8   8   1      280.41      276.13     11.84 o 
  -6   8   1     1185.94      988.32     21.80 o 
  -4   8   1       79.82       64.51      6.95 o 
  -2   8   1      759.43      771.19     15.39 o 
   0   8   1    10042.45    10555.30    152.62 o 
   2   8   1     4221.54     4529.31     51.89 o 
   4   8   1      495.84      534.92     11.98 o 
   6   8   1      870.54      941.36     18.56 o 
   8   8   1      605.73      629.40     17.02 o 
  10   8   1     1666.44     1634.57     26.69 o 
  12   8   1      781.49      789.11     19.21 o 
  14   8   1        0.07       -0.20      5.92 o 
  16   8   1       82.59       96.25     11.73 o 
 -15   9   1       53.14       59.76     10.55 o 
 -13   9   1       41.83       42.17      9.04 o 
 -11   9   1        9.73       17.41      7.14 o 
  -9   9   1      221.99      238.89     13.29 o 
  -7   9   1      101.01      107.29      9.32 o 
  -5   9   1      216.69      209.35      9.18 o 
  -3   9   1      206.88      180.64     11.23 o 
  -1   9   1      471.15      436.96     17.78 o 
   1   9   1      817.08      731.51     16.36 o 
   3   9   1       20.75       33.71      6.54 o 
   5   9   1      147.11      138.87      8.14 o 
   7   9   1        0.60       -4.59      4.59 o 
   9   9   1       36.37       44.73      6.73 o 
  11   9   1       63.86       74.16      8.07 o 
  13   9   1       19.91       11.94      6.69 o 
  15   9   1        0.04       -1.47     11.81 o 
 -14  10   1        0.19        9.52      8.19 o 
 -12  10   1       42.27       26.08      8.25 o 
 -10  10   1      417.73      465.96     19.09 o 
  -8  10   1      275.29      263.37     20.84 o 
  -6  10   1       74.24       52.89      8.03 o 
  -4  10   1        9.32       23.81      5.70 o 
  -2  10   1     3175.35     3267.41     42.28 o 
   0  10   1     5801.93     5752.97     92.83 o 
   2  10   1     1422.61     1443.97     23.50 o 
   4  10   1     1499.43     1625.69     30.60 o 
   6  10   1     1626.68     1683.12     27.94 o 
   8  10   1     1617.51     1588.69     28.55 o 
  10  10   1     1708.58     1741.65     37.00 o 
  12  10   1      435.61      446.83     18.13 o 
  14  10   1        7.83       17.06      8.35 o 
 -13  11   1       10.33       -7.85      8.09 o 
 -11  11   1      101.15      110.59     12.13 o 
  -9  11   1      437.02      477.57     19.20 o 
  -7  11   1        1.24       14.95      7.30 o 
  -5  11   1      311.19      313.89     14.25 o 
  -3  11   1        4.74        4.58      4.82 o 
  -1  11   1       98.71       98.80      8.27 o 
   1  11   1      321.73      373.10     18.26 o 
   3  11   1       36.51       52.00     11.18 o 
   5  11   1      152.68      163.53     15.94 o 
   7  11   1       56.64       46.17     11.99 o 
   9  11   1        1.18        5.03     19.62 o 
  11  11   1       99.36      109.59     16.61 o 
  13  11   1        0.08       -3.11     10.67 o 
 -12  12   1       28.11        5.26     11.50 o 
 -10  12   1      220.24      191.93     20.02 o 
  -8  12   1      486.45      530.58     27.92 o 
  -6  12   1        0.12        4.18      9.85 o 
  -4  12   1      997.36      952.01     34.12 o 
  -2  12   1      936.11      970.58     38.37 o 
   0  12   1      609.13      596.14     23.97 o 
   2  12   1      182.31      232.48     14.38 o 
   4  12   1      648.26      684.38     29.53 o 
   6  12   1     2137.98     2131.22     55.29 o 
   8  12   1      871.90      913.32     35.24 o 
  10  12   1      198.33      182.94     19.65 o 
  12  12   1       10.60       -0.51     10.74 o 
 -11  13   1       85.01       63.93     15.62 o 
  -9  13   1      396.24      395.72     26.87 o 
  -7  13   1      367.06      363.20     25.63 o 
  -5  13   1      198.06      232.65     47.17 o 
  -3  13   1       86.56       94.75     26.37 o 
  -1  13   1       64.53       74.45     11.37 o 
   1  13   1       20.91       12.56      8.59 o 
   3  13   1        0.76        2.97     10.88 o 
   5  13   1        4.74       10.54     10.58 o 
   7  13   1        2.32        9.28     12.17 o 
   9  13   1       12.80       25.06     12.96 o 
  11  13   1       27.44       28.45     13.18 o 
  -8  14   1      114.65      129.71     19.51 o 
  -6  14   1      190.32      234.28     22.27 o 
  -4  14   1      137.84      151.40     18.55 o 
  -2  14   1        2.12        6.18     11.12 o 
   0  14   1       13.13        8.95      8.66 o 
   2  14   1      119.23      135.79     19.29 o 
   4  14   1      157.27      168.33     19.91 o 
   6  14   1       23.84       12.32     12.47 o 
   8  14   1       36.66       53.17     15.75 o 
  -7  15   1      269.67      327.38     27.01 o 
  -5  15   1      176.82      191.45     21.54 o 
  -3  15   1       24.43        0.90     12.57 o 
  -1  15   1        3.62       -1.22     16.14 o 
   1  15   1      195.55      208.04     39.89 o 
   3  15   1      174.51      151.63     20.49 o 
   5  15   1        9.24       10.50     13.31 o 
   7  15   1       11.65       10.79     12.60 o 
  -6  16   1       10.41       37.36     19.71 o 
  -4  16   1        1.80        9.76     13.47 o 
  -2  16   1       41.21       38.20     23.47 o 
   0  16   1       16.94       14.44     30.18 o 
   2  16   1       35.56       36.32     15.50 o 
   4  16   1        0.29       -6.80     22.57 o 
   6  16   1        6.17      -15.30     15.30 o 
 -18   0   2       93.62       94.15     18.21 o 
 -16   0   2      126.18      143.80     16.49 o 
 -14   0   2      341.13      392.99     21.10 o 
 -12   0   2     3417.35     3371.69     64.06 o 
 -10   0   2     2313.17     2057.55     44.30 o 
  -8   0   2      240.07      208.83     11.38 o 
  -6   0   2     3527.91     3812.73     44.82 o 
  -4   0   2     6552.22     7415.26     80.30 o 
  -2   0   2    17324.93    17712.89    160.42 o 
   0   0   2     1297.92     1418.63     19.85 o 
   2   0   2     4561.37     5158.92     46.98 o 
   4   0   2     3799.79     4504.76     62.78 o 
   6   0   2     2578.42     2361.82     56.83 o 
   8   0   2      824.83      945.80     41.72 o 
  10   0   2     1557.50     1518.93     44.87 o 
  12   0   2     5667.31     5627.47     92.78 o 
  14   0   2      263.64      274.65     22.57 o 
  16   0   2      138.08      135.15     16.07 o 
  18   0   2       72.16       86.65     28.06 o 
 -17   1   2       36.45       42.35      9.31 o 
 -15   1   2      118.40      121.70     10.42 o 
 -13   1   2      292.75      264.43     12.14 o 
 -11   1   2     1016.58      998.77     20.18 o 
  -9   1   2      662.49      706.84     15.19 o 
  -7   1   2     2544.54     2733.55     32.33 o 
  -5   1   2    16934.82    17563.73    119.03 o 
  -3   1   2    10570.63    11455.34    102.58 o 
  -1   1   2    21259.62    20378.71    338.09 o 
   1   1   2    15699.18    16177.67    111.31 o 
   3   1   2     7444.15     8072.50     61.80 o 
   5   1   2     9644.27     9982.81     82.18 o 
   7   1   2     1174.28     1192.10     12.71 o 
   9   1   2     1268.96     1308.26     14.65 o 
  11   1   2      542.90      537.11     14.97 o 
  13   1   2       26.50       21.53      6.44 o 
  15   1   2      196.77      195.83     12.21 o 
  17   1   2        8.56        1.82      8.18 o 
 -18   2   2        1.69        0.41      8.83 o 
 -16   2   2       37.04       26.63      7.91 o 
 -14   2   2      106.63      113.49      9.63 o 
 -12   2   2      212.99      187.18     10.18 o 
 -10   2   2     2905.78     2669.32     35.84 o 
  -8   2   2     5198.34     5380.07     57.63 o 
  -6   2   2      275.19      311.29      6.23 o 
  -4   2   2     2951.99     3274.86     28.43 o 
  -2   2   2     6877.59     6948.49     53.69 o 
   0   2   2      228.41      256.03      7.18 o 
   2   2   2    14973.63    15822.34    116.30 o 
   4   2   2     3749.95     3561.28     35.49 o 
   6   2   2    10582.84     9738.16     81.64 o 
   8   2   2     4055.30     3798.97     45.25 o 
  10   2   2     3370.13     3483.49     43.57 o 
  12   2   2      232.73      286.29     11.95 o 
  14   2   2       19.10       15.93      6.49 o 
  16   2   2      280.37      291.74     15.17 o 
  18   2   2       91.67      116.63     17.86 o 
 -17   3   2       12.59       16.80      9.35 o 
 -15   3   2      193.72      226.67     13.01 o 
 -13   3   2       36.62       39.28     11.37 o 
 -11   3   2       37.16       31.94      6.42 o 
  -9   3   2     3193.98     3083.51     39.10 o 
  -7   3   2     1846.50     1839.48     21.61 o 
  -5   3   2      845.11      796.29     10.41 o 
  -3   3   2       65.28       48.75      1.91 o 
  -1   3   2       20.06       27.34      9.67 o 
   1   3   2     9763.15    11021.51    111.09 o 
   3   3   2      122.69       44.91      2.70 o 
   5   3   2      505.40      415.68      9.06 o 
   7   3   2     1771.46     1883.79     25.92 o 
   9   3   2     1211.13     1249.16     21.95 o 
  11   3   2      277.24      272.77     12.40 o 
  13   3   2       20.33       14.59      5.24 o 
  15   3   2       11.05       21.41      7.38 o 
  17   3   2        0.05        4.60      7.47 o 
 -18   4   2        0.18        8.14     11.91 o 
 -16   4   2       31.16       21.82      7.90 o 
 -14   4   2      349.84      328.70     14.55 o 
 -12   4   2      441.26      406.15     14.22 o 
 -10   4   2     3336.81     3282.15     42.84 o 
  -8   4   2     9213.10     9198.51     81.91 o 
  -6   4   2     5618.10     5975.73     61.88 o 
  -4   4   2     3638.11     3242.52     23.66 o 
  -2   4   2    13722.51    13304.84    109.12 o 
   0   4   2    26667.78    26826.43    340.63 o 
   2   4   2    10552.22    11381.17     85.67 o 
   4   4   2     2403.87     2812.91     25.53 o 
   6   4   2       73.63       56.12      5.14 o 
   8   4   2      807.22      828.52     17.12 o 
  10   4   2       28.76       33.23     15.81 o 
  12   4   2      665.65      634.24     15.36 o 
  14   4   2        0.41        6.17      4.90 o 
  16   4   2       38.46       59.59      9.51 o 
 -17   5   2       12.35        5.78      7.99 o 
 -15   5   2      178.26      194.98     12.78 o 
 -13   5   2       59.65       75.56      8.86 o 
 -11   5   2       42.03       46.81      7.15 o 
  -9   5   2     7809.76     7812.11     82.82 o 
  -7   5   2    17531.69    17564.48    165.03 o 
  -5   5   2     8916.18     9135.63     66.11 o 
  -3   5   2     7032.45     6035.02     53.67 o 
  -1   5   2     5553.28     5655.57     79.61 o 
   1   5   2     8748.48     9590.95    102.61 o 
   3   5   2    13579.59    16113.03    112.26 o 
   5   5   2    10369.00    10747.27    103.06 o 
   7   5   2       13.58        6.36      4.60 o 
   9   5   2     1014.20      941.38     40.75 o 
  11   5   2       76.74      104.93      7.49 o 
  13   5   2       30.29       24.82      6.06 o 
  15   5   2        5.78       10.68      5.99 o 
  17   5   2       38.03       34.77      9.86 o 
 -16   6   2       33.66       35.58      8.59 o 
 -14   6   2      251.71      269.51     14.17 o 
 -12   6   2      549.13      564.50     19.55 o 
 -10   6   2     1534.90     1445.01     26.25 o 
  -8   6   2     1506.28     1377.57     26.42 o 
  -6   6   2     1354.53     1401.62     15.88 o 
  -4   6   2      373.30      362.23      8.68 o 
  -2   6   2      331.11      274.65     14.47 o 
   0   6   2     2050.38     2174.92     58.99 o 
   2   6   2       13.33       55.30      3.36 o 
   4   6   2        0.40       -1.72      2.19 o 
   6   6   2      120.88      142.54      6.85 o 
   8   6   2      267.28      275.49      9.97 o 
  10   6   2      368.88      348.27     11.66 o 
  12   6   2       19.36       22.36      5.88 o 
  14   6   2       49.08       40.94      7.42 o 
  16   6   2        4.76        2.48      6.35 o 
 -17   7   2        3.51       14.44      9.46 o 
 -15   7   2       12.09        4.20      7.51 o 
 -13   7   2       75.88       92.02      9.86 o 
 -11   7   2      256.50      259.00     19.64 o 
  -9   7   2      149.36      122.92      8.82 o 
  -7   7   2     2099.92     2102.33     30.92 o 
  -5   7   2      952.07      966.26     34.63 o 
  -3   7   2      200.45      185.38      7.24 o 
  -1   7   2     1175.80     1196.31     29.75 o 
   1   7   2     2174.56     2253.74     26.34 o 
   3   7   2      674.27      571.36     12.36 o 
   5   7   2      142.84      126.86      5.85 o 
   7   7   2     2347.27     2105.60     27.96 o 
   9   7   2     1027.51     1017.96     21.69 o 
  11   7   2     1161.68     1106.36     21.63 o 
  13   7   2      797.05      766.42     19.13 o 
  15   7   2       30.59       29.19      7.41 o 
  17   7   2        1.43        1.88     15.58 o 
 -16   8   2       35.78       33.60     10.85 o 
 -14   8   2      302.15      273.36     15.19 o 
 -12   8   2      156.14      148.20     13.61 o 
 -10   8   2     1258.46     1263.04     25.69 o 
  -8   8   2     3322.00     3221.01     43.59 o 
  -6   8   2     2617.62     2641.85     34.56 o 
  -4   8   2     4365.63     4272.91     48.48 o 
  -2   8   2     2212.31     2236.34     40.56 o 
   0   8   2     4466.98     4511.87     72.15 o 
   2   8   2     8194.50     8326.76     84.31 o 
   4   8   2     3151.67     3169.72     49.89 o 
   6   8   2     2386.96     2179.85     31.17 o 
   8   8   2      966.12      958.00     18.58 o 
  10   8   2      545.58      525.22     14.90 o 
  12   8   2      517.28      503.33     15.80 o 
  14   8   2       31.19       31.05      7.54 o 
  16   8   2       21.44       15.69      8.18 o 
 -15   9   2       65.07       65.35     10.96 o 
 -13   9   2       61.67       71.12     12.19 o 
 -11   9   2      465.83      487.12     20.69 o 
  -9   9   2      143.78      167.79     12.93 o 
  -7   9   2      170.78      175.08     10.85 o 
  -5   9   2     1285.93     1252.69     21.47 o 
  -3   9   2     3210.54     3131.37     46.44 o 
  -1   9   2     2355.17     2319.84     45.05 o 
   1   9   2      514.75      536.10     13.42 o 
   3   9   2       62.42       36.19      5.14 o 
   5   9   2     1850.54     1731.43     26.95 o 
   7   9   2      232.91      227.66     10.52 o 
   9   9   2      209.67      225.03     10.51 o 
  11   9   2     1304.98     1299.60     33.02 o 
  13   9   2      370.34      334.59     14.40 o 
  15   9   2      103.30      133.86     11.29 o 
 -14  10   2       29.52       24.81     10.95 o 
 -12  10   2       50.62       48.97      9.34 o 
 -10  10   2      102.25      104.50     14.78 o 
  -8  10   2      385.04      398.78     20.25 o 
  -6  10   2      875.40      805.68     26.39 o 
  -4  10   2      648.61      644.94     19.77 o 
  -2  10   2       82.35       96.99      7.70 o 
   0  10   2      313.15      311.52     18.73 o 
   2  10   2     2684.64     2604.87     43.25 o 
   4  10   2      645.04      591.01     30.83 o 
   6  10   2       60.17       95.17      8.22 o 
   8  10   2        0.11        5.97      5.68 o 
  10  10   2       42.09       34.77      7.76 o 
  12  10   2        2.32        9.09      7.74 o 
  14  10   2       20.63       16.05     13.63 o 
 -13  11   2       73.05       65.48     11.81 o 
 -11  11   2       18.05       22.13      8.81 o 
  -9  11   2      187.48      197.06     14.06 o 
  -7  11   2      520.87      514.66     18.66 o 
  -5  11   2      206.09      207.09     15.12 o 
  -3  11   2       33.31       30.80      6.13 o 
  -1  11   2      452.24      447.01     19.83 o 
   1  11   2       66.68       79.18      9.23 o 
   3  11   2       10.31       26.29      9.88 o 
   5  11   2      833.12      792.13     30.28 o 
   7  11   2     1539.08     1496.39     43.77 o 
   9  11   2     1740.15     1686.88     47.79 o 
  11  11   2      895.82      895.82     37.87 o 
  13  11   2       46.53       25.53     13.63 o 
 -12  12   2       68.70       82.17     18.02 o 
 -10  12   2       45.18       31.62     12.98 o 
  -8  12   2      300.30      313.94     45.24 o 
  -6  12   2      175.79      184.39     17.60 o 
  -4  12   2      113.68      129.81     15.35 o 
  -2  12   2      512.60      489.54     19.28 o 
   0  12   2      169.24      164.10     21.45 o 
   2  12   2       51.83       92.18     19.15 o 
   4  12   2       61.37       56.70     12.98 o 
   6  12   2       69.12       64.42     14.51 o 
   8  12   2      533.91      508.13     45.10 o 
  10  12   2      330.20      351.28     24.98 o 
  12  12   2        0.46       -2.75     10.94 o 
 -11  13   2       84.39       87.82     17.10 o 
  -9  13   2      310.60      328.56     35.71 o 
  -7  13   2      715.95      688.35     37.17 o 
  -5  13   2      853.98      936.77     42.99 o 
  -3  13   2      485.93      547.11     27.10 o 
  -1  13   2      825.55      843.47     30.32 o 
   1  13   2      622.17      642.36     29.53 o 
   3  13   2      171.98      168.50     18.67 o 
   5  13   2        3.82       -6.92     10.12 o 
   7  13   2       86.64       68.95     15.34 o 
   9  13   2       21.74       28.51     14.14 o 
  11  13   2        3.68       -7.05     11.90 o 
  -8  14   2      842.74      854.47     64.34 o 
  -6  14   2      945.26      931.78     37.94 o 
  -4  14   2      490.82      517.67     33.13 o 
  -2  14   2      653.00      681.10     31.23 o 
   0  14   2     1004.04     1000.46     63.17 o 
   2  14   2      524.41      463.21     32.76 o 
   4  14   2      533.00      520.82     29.38 o 
   6  14   2       52.51       58.20     15.82 o 
   8  14   2       73.79       63.61     15.47 o 
  10  14   2        0.11        3.38     19.43 o 
  -7  15   2       22.06       24.47     14.31 o 
  -5  15   2      143.21      132.82     20.79 o 
  -3  15   2      202.18      188.69     37.45 o 
  -1  15   2       11.19       29.38     20.18 o 
   1  15   2       59.13       66.76     22.29 o 
   3  15   2       13.33       17.10     13.21 o 
   5  15   2       41.87       21.68     16.33 o 
   7  15   2        0.26       -8.85     12.47 o 
  -6  16   2       30.75       -2.16     17.08 o 
  -4  16   2      115.04      129.92     23.51 o 
  -2  16   2      112.36       94.99     28.35 o 
   0  16   2        5.84       10.58     13.53 o 
   2  16   2      107.09      105.52     19.85 o 
   4  16   2      102.57       97.04     27.55 o 
  -1  17   2      302.48      303.36     39.05 o 
   3  17   2      292.77      389.05     43.74 o 
 -17   1   3      501.86      481.07     19.05 o 
 -15   1   3     1898.85     1876.51     33.99 o 
 -13   1   3      837.34      792.74     19.57 o 
 -11   1   3      204.29      188.18     10.27 o 
  -9   1   3      916.19      908.22     23.91 o 
  -7   1   3     1207.40     1376.48     13.62 o 
  -5   1   3      308.62      202.97      4.10 o 
  -3   1   3      318.54      297.24      4.08 o 
  -1   1   3    29074.95    28425.39    211.50 o 
   1   1   3    22427.92    22986.25    139.45 o 
   3   1   3      764.47      584.77      6.37 o 
   5   1   3     3131.88     3138.58     24.70 o 
   7   1   3       91.54       73.21      3.67 o 
   9   1   3      105.06       90.68      3.95 o 
  11   1   3     2180.55     2115.48     27.85 o 
  13   1   3      957.20      914.63     31.82 o 
  15   1   3      528.27      494.28     17.64 o 
  17   1   3      631.80      645.12     21.75 o 
 -18   2   3        1.91        1.30     10.06 o 
 -16   2   3        2.19       -6.27      6.27 o 
 -14   2   3       11.87       10.66      6.48 o 
 -12   2   3        6.27        3.61      5.23 o 
 -10   2   3      426.68      392.96     12.41 o 
  -8   2   3      845.34      706.61     13.98 o 
  -6   2   3     2119.05     1889.88     21.89 o 
  -4   2   3     8146.00     8322.67     58.51 o 
  -2   2   3      725.08      734.51      7.38 o 
   0   2   3     2223.48     2304.21     23.38 o 
   2   2   3     3628.97     3751.05     27.90 o 
   4   2   3     1554.01     1694.47     16.36 o 
   6   2   3     4089.33     4344.83     33.61 o 
   8   2   3        5.82        7.51      2.26 o 
  10   2   3       90.00       91.68      6.19 o 
  12   2   3       95.47       92.86      7.66 o 
  14   2   3       25.49       27.56      6.90 o 
  16   2   3       24.77       37.49      8.58 o 
 -17   3   3       59.68       54.26      9.24 o 
 -15   3   3      401.72      360.55     15.51 o 
 -13   3   3      985.21      929.23     21.63 o 
 -11   3   3     1382.10     1298.86     24.03 o 
  -9   3   3       89.82       72.79      5.33 o 
  -7   3   3     3805.04     3872.97     34.69 o 
  -5   3   3     1444.07     1386.55     13.26 o 
  -3   3   3     1378.34     1297.21     12.05 o 
  -1   3   3     3719.44     3913.05     44.62 o 
   1   3   3      203.67      203.71      4.28 o 
   3   3   3    21678.79    22742.27    166.76 o 
   5   3   3     5140.92     5995.06     48.48 o 
   7   3   3       88.92       95.76      7.56 o 
   9   3   3     2776.25     2666.33     31.56 o 
  11   3   3     2235.67     2128.45     28.82 o 
  13   3   3       98.47       74.86      7.01 o 
  15   3   3      149.13      131.75     10.94 o 
  17   3   3       85.30       90.43     11.05 o 
 -18   4   3        1.52        8.45     11.60 o 
 -16   4   3        0.80       -6.03      6.25 o 
 -14   4   3       96.19      102.46      9.75 o 
 -12   4   3       66.88       72.39      8.07 o 
 -10   4   3      281.44      298.66     11.70 o 
  -8   4   3     7493.81     7657.42     70.02 o 
  -6   4   3     2784.18     2633.01     25.69 o 
  -4   4   3     5261.77     4843.77     36.80 o 
  -2   4   3    16158.94    15734.69    143.96 o 
   0   4   3     6095.51     6310.08    144.40 o 
   2   4   3    27120.25    27698.61    221.65 o 
   4   4   3    11809.79    13193.93    100.08 o 
   6   4   3     1347.93     1433.90     16.11 o 
   8   4   3        3.93        7.17      4.06 o 
  10   4   3      199.98      189.81      8.77 o 
  12   4   3      942.76      873.79     21.31 o 
  14   4   3       11.71        8.85      5.52 o 
  16   4   3       16.47       13.50      7.38 o 
 -17   5   3       48.83       46.65      9.49 o 
 -15   5   3        7.87       12.03      7.00 o 
 -13   5   3       11.33        6.89      8.81 o 
 -11   5   3        7.86        7.03      5.69 o 
  -9   5   3      986.06      951.11     19.49 o 
  -7   5   3     1367.78     1371.71     25.08 o 
  -5   5   3     4487.73     4576.92     36.06 o 
  -3   5   3     9169.82     8790.82     75.49 o 
  -1   5   3     9889.84    10102.80    135.81 o 
   1   5   3    11265.87    12191.65    132.41 o 
   3   5   3     5886.52     6689.83     49.90 o 
   5   5   3     6446.80     6899.50     56.61 o 
   7   5   3      837.07      969.70     22.79 o 
   9   5   3        8.26       10.61      4.55 o 
  11   5   3      306.50      287.14     10.63 o 
  13   5   3       57.83       61.22      7.28 o 
  15   5   3        7.65       14.85      6.22 o 
  17   5   3       18.46       26.00      8.61 o 
 -16   6   3       67.13       78.53     10.63 o 
 -14   6   3       39.39       41.72      8.35 o 
 -12   6   3      145.12      160.02     10.79 o 
 -10   6   3        0.31        5.72      5.36 o 
  -8   6   3      221.15      230.29      8.34 o 
  -6   6   3      109.27      102.40      3.85 o 
  -4   6   3      803.32      613.30     12.30 o 
  -2   6   3     7655.14     7358.45    103.64 o 
   0   6   3     1261.85     1254.70     18.47 o 
   2   6   3        6.87       11.12      2.43 o 
   4   6   3     1459.84     1445.20     15.18 o 
   6   6   3       45.03       21.73      3.34 o 
   8   6   3      252.31      231.17      9.10 o 
  10   6   3      104.06      112.09      7.76 o 
  12   6   3       20.77       16.64      5.64 o 
  14   6   3      328.39      320.72     13.28 o 
  16   6   3       44.90       36.33      9.00 o 
 -17   7   3        5.86        2.98     15.21 o 
 -15   7   3       35.87       55.64     13.10 o 
 -13   7   3       81.54      107.16     10.36 o 
 -11   7   3        7.11       12.28      6.07 o 
  -9   7   3      257.83      241.32     11.10 o 
  -7   7   3      548.40      558.49     12.49 o 
  -5   7   3     1854.86     1870.48     20.90 o 
  -3   7   3     2939.82     2972.60     31.47 o 
  -1   7   3     1554.02     1502.70     30.44 o 
   1   7   3     4305.19     4120.71     49.51 o 
   3   7   3     1883.65     2039.12     22.81 o 
   5   7   3      564.32      568.68      9.44 o 
   7   7   3      285.24      323.60     10.62 o 
   9   7   3       46.22       75.01      6.91 o 
  11   7   3      164.86      159.86     11.79 o 
  13   7   3        6.02        0.51      5.80 o 
  15   7   3        0.91        3.36      6.30 o 
 -16   8   3      523.69      532.39     31.66 o 
 -14   8   3      454.29      467.23     22.06 o 
 -12   8   3        3.18       -1.46      6.31 o 
 -10   8   3      131.17      138.08      9.93 o 
  -8   8   3        2.47       -0.07      5.24 o 
  -6   8   3        1.16        3.56      6.37 o 
  -4   8   3       11.96        1.76      4.28 o 
  -2   8   3     2529.88     2472.18     36.04 o 
   0   8   3     7298.81     7302.84     82.89 o 
   2   8   3      541.00      509.64      9.94 o 
   4   8   3       46.34       64.26      4.50 o 
   6   8   3      474.44      397.45     14.21 o 
   8   8   3       11.65       18.21      5.27 o 
  10   8   3       64.68       62.51      7.63 o 
  12   8   3      423.29      463.74     15.26 o 
  14   8   3      384.41      397.38     15.26 o 
  16   8   3      359.55      399.64     20.62 o 
 -15   9   3       33.54       18.62     11.11 o 
 -13   9   3       98.86       87.20     12.89 o 
 -11   9   3        5.52        9.20      7.86 o 
  -9   9   3       15.71       14.46      7.81 o 
  -7   9   3       11.50       23.60      8.83 o 
  -5   9   3      115.53      158.81     10.58 o 
  -3   9   3     1909.79     1757.88     32.03 o 
  -1   9   3      491.38      503.75     28.25 o 
   1   9   3       20.89       28.59      4.61 o 
   3   9   3      121.66      159.95      8.88 o 
   5   9   3      284.66      265.06     10.45 o 
   7   9   3      568.42      515.82     14.77 o 
   9   9   3      192.25      196.88     10.13 o 
  11   9   3       13.26        8.55      6.00 o 
  13   9   3        3.36        9.00      6.79 o 
  15   9   3        6.25        3.90      7.19 o 
 -14  10   3      552.48      577.80     21.70 o 
 -12  10   3       89.86       98.11     13.39 o 
 -10  10   3      175.69      156.69     15.83 o 
  -8  10   3       27.56       34.52     10.04 o 
  -6  10   3       79.48       72.92     10.49 o 
  -4  10   3       23.23       50.14      7.70 o 
  -2  10   3      142.70      177.25     10.52 o 
   0  10   3       31.79       28.85      8.68 o 
   2  10   3       37.62       24.29      6.88 o 
   4  10   3        9.27        9.56      8.58 o 
   6  10   3       22.85       22.98      7.42 o 
   8  10   3       60.85       42.95      8.80 o 
  10  10   3      576.65      558.41     21.30 o 
  12  10   3      571.10      574.44     20.94 o 
  14  10   3       97.18       92.49     14.24 o 
 -13  11   3        3.77       -6.03     11.22 o 
 -11  11   3       14.73        6.59      8.01 o 
  -9  11   3       23.49       37.22     10.78 o 
  -7  11   3      138.32      131.82     29.57 o 
  -5  11   3      106.37      109.28     10.76 o 
  -3  11   3       25.59       37.38      6.53 o 
  -1  11   3       50.46       58.16     14.27 o 
   1  11   3      823.88      855.16     42.48 o 
   3  11   3      747.70      801.90     30.19 o 
   5  11   3        2.60       13.93      9.94 o 
   7  11   3        1.92       -4.09      9.35 o 
   9  11   3      119.08      133.89     25.30 o 
  11  11   3        2.23       11.64     11.42 o 
  13  11   3      183.51      186.50     20.73 o 
 -12  12   3      157.68      170.55     19.84 o 
 -10  12   3       25.01       22.41     11.43 o 
  -8  12   3        3.76        6.71      7.94 o 
  -6  12   3      378.57      394.31     17.92 o 
  -4  12   3      268.17      277.71     19.93 o 
  -2  12   3        3.10       14.30      7.59 o 
   0  12   3       91.56       94.14     16.71 o 
   2  12   3      100.26       96.84     14.60 o 
   4  12   3      146.45      140.14     16.97 o 
   6  12   3       13.37       19.11     11.75 o 
   8  12   3      279.32      284.63     22.57 o 
  10  12   3      217.99      265.26     22.45 o 
  12  12   3       31.97       26.17     13.16 o 
 -11  13   3       43.74       32.46     13.80 o 
  -9  13   3      428.10      432.25     26.87 o 
  -7  13   3      442.72      430.01     26.31 o 
  -5  13   3      491.32      498.25     46.70 o 
  -3  13   3      275.36      296.00     21.23 o 
  -1  13   3      425.32      432.82     22.52 o 
   1  13   3     1673.49     1656.40     48.50 o 
   3  13   3     1042.17     1043.95     51.48 o 
   5  13   3      450.05      455.26     26.61 o 
   7  13   3        0.28       -9.76      9.76 o 
   9  13   3       86.79       77.13     17.05 o 
  11  13   3       67.92       48.01     15.46 o 
  -8  14   3       21.66       28.97     23.14 o 
  -6  14   3        5.81       17.74     11.66 o 
  -4  14   3      213.35      251.12     21.45 o 
  -2  14   3      413.56      410.33     24.98 o 
   0  14   3      533.43      511.55     31.35 o 
   2  14   3      349.04      373.57     26.99 o 
   4  14   3       12.80       29.14     12.66 o 
   6  14   3        9.86        0.44     11.59 o 
   8  14   3       59.49       70.72     16.75 o 
  10  14   3       77.16       72.84     26.00 o 
  -7  15   3       58.29       85.29     17.58 o 
  -5  15   3       22.25       20.94     12.86 o 
  -3  15   3      129.45      143.43     19.17 o 
  -1  15   3      310.48      300.67     45.43 o 
   1  15   3      305.69      250.33     23.26 o 
   3  15   3      253.48      248.68     23.77 o 
   5  15   3      115.43      115.88     19.08 o 
   7  15   3        2.87       17.98     13.61 o 
  -6  16   3      191.56      207.81     31.35 o 
  -4  16   3      284.43      217.13     23.80 o 
  -2  16   3       49.17       66.55     25.15 o 
   0  16   3        1.42       24.59     13.94 o 
   2  16   3       84.01       90.67     19.51 o 
   4  16   3      100.44      132.62     21.33 o 
  -1  17   3      425.18      368.97     42.80 o 
   1  17   3      207.56      259.24     38.01 o 
   3  17   3       72.27       72.18     28.91 o 
 -18   0   4      212.73      184.41     19.77 o 
 -16   0   4     1974.17     1937.52     50.90 o 
 -14   0   4     4495.77     4648.16     84.15 o 
 -12   0   4     3039.30     3106.80     59.49 o 
 -10   0   4     1584.85     1617.38     36.06 o 
  -8   0   4     7388.60     7673.32     86.16 o 
  -6   0   4    13541.79    15420.60    140.85 o 
  -4   0   4    54823.23    53112.27    475.27 o 
  -2   0   4    82272.09    72144.15   1271.55 o 
   0   0   4     1788.57     1989.60     24.46 o 
   2   0   4    16536.45    16743.44    199.61 o 
   4   0   4    29564.82    30322.32    272.05 o 
   6   0   4     4842.33     6374.63     54.03 o 
   8   0   4      637.38      606.25     10.44 o 
  10   0   4      152.99      139.56      5.39 o 
  12   0   4      230.59      225.65     15.50 o 
  14   0   4     1093.45     1093.22     34.94 o 
  16   0   4     1811.72     1833.94     50.74 o 
 -17   1   4       34.55       62.91     12.59 o 
 -15   1   4       20.79       31.28      7.55 o 
 -13   1   4      106.83      105.49      8.84 o 
 -11   1   4        1.70        3.76      5.11 o 
  -9   1   4       26.07       31.67      4.31 o 
  -7   1   4     1483.70     1589.83     15.43 o 
  -5   1   4       23.84       57.25      2.55 o 
  -3   1   4     3671.49     3563.25     26.69 o 
  -1   1   4      359.04      362.28      4.27 o 
   1   1   4     3683.23     3923.33     26.65 o 
   3   1   4     7987.21     7813.48     47.90 o 
   5   1   4      775.32      811.21      8.23 o 
   7   1   4      667.75      642.30     11.09 o 
   9   1   4       49.76       63.27      2.96 o 
  11   1   4      268.13      246.06      6.69 o 
  13   1   4       40.61       44.46      7.35 o 
  15   1   4       14.71        9.05      6.75 o 
  17   1   4        2.39        1.67      7.18 o 
 -18   2   4       52.87       74.57     12.81 o 
 -16   2   4      376.55      371.20     16.40 o 
 -14   2   4     1472.42     1505.03     28.96 o 
 -12   2   4     1374.38     1415.86     25.74 o 
 -10   2   4     2724.54     2806.06     38.03 o 
  -8   2   4     1113.71     1131.96     12.84 o 
  -6   2   4     1499.89     1470.99     14.26 o 
  -4   2   4      102.70      147.06      3.85 o 
  -2   2   4      227.47      229.36      4.61 o 
   0   2   4      297.24      282.54      7.78 o 
   2   2   4       33.72       25.58      4.36 o 
   4   2   4    13910.84    13717.13     95.39 o 
   6   2   4     3990.12     3635.37     29.12 o 
   8   2   4     1877.74     1817.29     17.64 o 
  10   2   4      324.91      311.17      9.80 o 
  12   2   4        4.60        2.86      3.14 o 
  14   2   4        8.12        1.41      5.99 o 
  16   2   4      471.47      466.61     18.23 o 
 -17   3   4        3.79        5.84      7.23 o 
 -15   3   4        3.70       -1.76      8.53 o 
 -13   3   4       47.08       55.16      7.83 o 
 -11   3   4        6.72        9.58      5.52 o 
  -9   3   4      401.33      395.24      8.87 o 
  -7   3   4      589.45      562.12      7.87 o 
  -5   3   4      325.27      289.12      5.26 o 
  -3   3   4     7488.53     7100.36     50.91 o 
  -1   3   4     5321.74     5036.15     47.46 o 
   1   3   4    30951.99    30538.79    288.81 o 
   3   3   4    34646.93    34121.32    249.71 o 
   5   3   4     6053.93     6052.83     55.06 o 
   7   3   4     1654.56     1519.30     20.13 o 
   9   3   4      432.40      406.17     10.88 o 
  11   3   4     1369.87     1363.67     37.68 o 
  13   3   4      872.56      902.61     18.81 o 
  15   3   4       74.84       70.10      9.20 o 
  17   3   4        0.15       -2.81      6.97 o 
 -18   4   4       63.32       77.02     16.06 o 
 -16   4   4       52.65       62.08      9.66 o 
 -14   4   4      202.25      209.76     16.37 o 
 -12   4   4     1062.75     1036.40     26.23 o 
 -10   4   4     1805.64     1709.71     23.37 o 
  -8   4   4     2389.79     2384.47     27.12 o 
  -6   4   4     2543.62     2686.01     23.25 o 
  -4   4   4       28.53       40.06      2.89 o 
  -2   4   4      196.39      248.57      6.73 o 
   0   4   4    13235.10    13996.47    183.24 o 
   2   4   4     2212.68     2184.11     22.10 o 
   4   4   4        0.81        5.30      2.37 o 
   6   4   4       68.63       34.88      3.28 o 
   8   4   4       15.09        9.90      4.21 o 
  10   4   4        2.44        5.95      4.37 o 
  12   4   4        1.20        0.86      4.75 o 
  14   4   4       57.71       40.76      6.54 o 
  16   4   4       49.42       52.21      9.49 o 
 -17   5   4       19.49       22.07      8.45 o 
 -15   5   4       89.65       86.57     10.00 o 
 -13   5   4      301.62      266.64     13.01 o 
 -11   5   4      356.20      342.60     12.91 o 
  -9   5   4       39.67       39.48      4.97 o 
  -7   5   4      525.10      520.35     10.20 o 
  -5   5   4     1453.07     1627.69     16.12 o 
  -3   5   4      674.52      716.41      8.37 o 
  -1   5   4      199.87      222.08     10.01 o 
   1   5   4      303.63      414.57     15.96 o 
   3   5   4     7401.17     7744.39     62.01 o 
   5   5   4     1231.31     1335.77     15.97 o 
   7   5   4        2.83        4.39      3.07 o 
   9   5   4       60.33       52.22      6.02 o 
  11   5   4       17.31       21.30      6.06 o 
  13   5   4       25.88       19.51      5.74 o 
  15   5   4        1.97        1.87      6.27 o 
  17   5   4        0.18       -8.07      8.22 o 
 -16   6   4       18.41       17.43      8.08 o 
 -14   6   4        0.33        0.64      6.69 o 
 -12   6   4      232.55      233.25     12.23 o 
 -10   6   4       23.61       31.31      6.49 o 
  -8   6   4      909.18      879.12     18.49 o 
  -6   6   4      346.08      362.12     11.21 o 
  -4   6   4     2787.24     2781.11     23.36 o 
  -2   6   4      627.40      569.87     17.16 o 
   0   6   4     1072.57      983.39     21.68 o 
   2   6   4    10436.63    10251.33     97.41 o 
   4   6   4     5654.97     5481.29     43.16 o 
   6   6   4     5101.02     4985.92     44.34 o 
   8   6   4     1221.64     1360.18     23.38 o 
  10   6   4      504.90      516.61     20.44 o 
  12   6   4      832.90      834.51     27.56 o 
  14   6   4       20.94       12.91      6.20 o 
  16   6   4       25.52       10.13      8.12 o 
 -17   7   4      290.44      334.80     42.43 o 
 -15   7   4      373.13      359.02     24.47 o 
 -13   7   4      768.65      806.94     22.15 o 
 -11   7   4       66.20       71.22      8.47 o 
  -9   7   4       82.22       74.22     11.13 o 
  -7   7   4      634.75      608.99     16.15 o 
  -5   7   4      822.53      742.36     11.91 o 
  -3   7   4      168.37      165.80      6.29 o 
  -1   7   4     6421.66     6773.01     98.62 o 
   1   7   4    13626.41    14033.54    131.56 o 
   3   7   4     5630.39     5773.99     52.98 o 
   5   7   4     1320.04     1335.18     18.14 o 
   7   7   4      263.23      347.30     10.79 o 
   9   7   4      691.57      727.40     16.39 o 
  11   7   4      662.61      632.30     22.52 o 
  13   7   4        3.56       -1.25      6.09 o 
  15   7   4       45.94       37.08      7.91 o 
 -16   8   4        2.01        2.92     14.27 o 
 -14   8   4        1.37        2.43      9.01 o 
 -12   8   4        1.27       -7.30      8.08 o 
 -10   8   4      221.01      217.58     19.81 o 
  -8   8   4       55.15       66.91      7.35 o 
  -6   8   4      250.12      260.59     10.39 o 
  -4   8   4       30.99       24.75      4.58 o 
  -2   8   4      119.65      100.25      9.67 o 
   0   8   4     2290.14     2340.63     31.67 o 
   2   8   4      182.25      244.46      9.27 o 
   4   8   4      471.66      481.16      9.77 o 
   6   8   4      384.05      349.92     11.59 o 
   8   8   4      119.49      122.87      8.05 o 
  10   8   4       15.27       18.62      6.00 o 
  12   8   4       14.93        8.10      6.37 o 
  14   8   4       26.16       44.53      8.05 o 
  16   8   4       29.52       24.24     10.23 o 
 -15   9   4     1051.17     1041.70     33.60 o 
 -13   9   4      896.55      909.97     29.50 o 
 -11   9   4      613.89      596.15     22.49 o 
  -9   9   4     1606.38     1641.43     39.09 o 
  -7   9   4     2043.98     2096.27     46.88 o 
  -5   9   4     6490.72     6370.36     82.61 o 
  -3   9   4     6746.10     6552.67     71.61 o 
  -1   9   4       42.47       34.69      7.83 o 
   1   9   4      647.79      612.73     14.33 o 
   3   9   4      145.26      110.98      6.93 o 
   5   9   4     1911.96     1605.62     25.87 o 
   7   9   4     1956.07     1913.39     30.43 o 
   9   9   4       32.51       45.37      6.84 o 
  11   9   4       39.82       33.80      7.04 o 
  13   9   4       41.55       36.90      7.96 o 
  15   9   4      241.63      238.57     15.81 o 
 -14  10   4        4.04       -3.92     10.29 o 
 -12  10   4        6.49        0.33      9.01 o 
 -10  10   4       75.83       74.27     13.03 o 
  -8  10   4        3.86        5.37     11.83 o 
  -6  10   4        0.12        2.99      7.48 o 
  -4  10   4       32.88       47.93      8.28 o 
  -2  10   4       65.47       50.18      9.30 o 
   0  10   4        0.29        1.37      6.52 o 
   2  10   4        4.12        5.58      6.09 o 
   4  10   4       46.05       41.89     12.91 o 
   6  10   4        5.46       -4.89      9.81 o 
   8  10   4        1.42        1.15      6.54 o 
  10  10   4       47.86       59.65     10.49 o 
  12  10   4        2.21       11.15      8.10 o 
  14  10   4        3.80        6.92      8.44 o 
 -13  11   4      290.92      248.08     40.69 o 
 -11  11   4      356.54      352.70     22.82 o 
  -9  11   4     1056.37      996.37     42.33 o 
  -7  11   4      311.70      291.81     37.50 o 
  -5  11   4       24.28       32.72      9.49 o 
  -3  11   4       71.51       82.74      8.00 o 
  -1  11   4      641.43      637.14     48.20 o 
   1  11   4      422.58      470.00     19.95 o 
   3  11   4      534.51      504.03     24.57 o 
   5  11   4     1037.41     1036.02     67.44 o 
   7  11   4      579.15      596.62     27.74 o 
   9  11   4       17.60       12.08      8.23 o 
  11  11   4       81.19       80.84     15.80 o 
  13  11   4        6.54        7.31     11.64 o 
 -12  12   4       44.07       45.30     12.45 o 
 -10  12   4        0.32       -3.47      7.38 o 
  -8  12   4       29.82       27.35     11.26 o 
  -6  12   4      240.39      270.23     20.93 o 
  -4  12   4      705.89      783.32     22.98 o 
  -2  12   4     1092.90     1080.53     23.16 o 
   0  12   4     1057.76     1094.59     53.64 o 
   2  12   4     1630.55     1756.67     48.10 o 
   4  12   4     1196.25     1331.48     41.76 o 
   6  12   4     1280.67     1349.46     43.20 o 
   8  12   4      556.69      543.06     28.43 o 
  10  12   4       42.88       56.40     14.39 o 
  12  12   4      124.36      166.57     20.51 o 
 -11  13   4      327.78      311.90     37.26 o 
  -9  13   4      158.24      148.86     25.72 o 
  -7  13   4      338.19      340.53     50.40 o 
  -5  13   4      268.96      273.50     21.24 o 
  -3  13   4      454.71      374.98     76.12 o 
  -1  13   4      474.89      433.30     22.42 o 
   1  13   4       12.90       35.44     12.57 o 
   3  13   4       67.30       84.27     15.31 o 
   5  13   4        7.71       21.03     12.10 o 
   7  13   4       71.83       56.39     36.56 o 
   9  13   4      306.32      312.07     24.72 o 
  11  13   4       19.21       39.23     21.68 o 
  -8  14   4        4.17        2.86     14.45 o 
  -6  14   4       53.61       46.84     13.37 o 
  -4  14   4       68.67       81.98     15.49 o 
  -2  14   4       68.52       93.57     31.96 o 
   0  14   4      197.17      197.27     22.76 o 
   2  14   4      355.47      384.70     35.15 o 
   4  14   4       75.56       90.89     16.53 o 
   6  14   4      105.10       80.93     16.75 o 
   8  14   4       29.89       30.92     15.44 o 
  10  14   4      157.77      204.80     32.19 o 
  -7  15   4       40.86       26.14     14.65 o 
  -5  15   4       39.75       51.04     15.12 o 
  -3  15   4      219.60      240.17     29.80 o 
  -1  15   4      294.95      272.08     24.69 o 
   1  15   4      358.08      354.61     32.85 o 
   3  15   4      488.06      579.64     33.14 o 
   5  15   4      241.81      276.08     25.31 o 
   7  15   4      188.89      192.04     22.96 o 
  -6  16   4       29.22       27.60     18.30 o 
  -4  16   4        3.29       -0.90     12.45 o 
  -2  16   4      627.06      560.04     34.15 o 
   0  16   4      916.29      856.51     44.49 o 
   2  16   4      542.92      546.86     33.82 o 
   4  16   4      250.80      312.03     27.74 o 
  -1  17   4       25.33       -3.85     18.68 o 
   1  17   4       14.38        5.73     23.18 o 
 -17   1   5      141.50      166.91     12.81 o 
 -15   1   5      319.34      313.32     17.80 o 
 -13   1   5      540.24      503.26     18.42 o 
 -11   1   5      992.89      949.27     26.46 o 
  -9   1   5     2812.97     2670.13     24.11 o 
  -7   1   5     7065.31     7473.39     51.55 o 
  -5   1   5    27509.83    29850.65    188.37 o 
  -3   1   5    32718.68    34238.33    216.04 o 
  -1   1   5    15633.39    15807.66    186.73 o 
   1   1   5    22159.38    22934.51    145.78 o 
   3   1   5     5786.31     5896.35     37.16 o 
   5   1   5     6409.26     7703.76     48.28 o 
   7   1   5     3826.49     4150.51     30.74 o 
   9   1   5       97.73      123.67      3.88 o 
  11   1   5     2570.74     2435.66     24.88 o 
  13   1   5      636.02      646.75     18.20 o 
  15   1   5      263.13      259.01     19.35 o 
  17   1   5      427.18      449.95     19.07 o 
 -18   2   5       30.54       32.37     10.73 o 
 -16   2   5       30.69       44.32      8.58 o 
 -14   2   5       62.05       65.45      8.36 o 
 -12   2   5       57.59       62.58      7.35 o 
 -10   2   5       12.47       12.83      3.66 o 
  -8   2   5      902.51      848.89     10.79 o 
  -6   2   5      316.18      307.18      5.85 o 
  -4   2   5      367.96      348.89      5.53 o 
  -2   2   5      669.86      677.33      7.39 o 
   0   2   5     1311.37     1253.66     13.28 o 
   2   2   5     5775.98     5673.81     41.11 o 
   4   2   5      485.43      433.81      5.74 o 
   6   2   5     3467.98     3636.90     29.48 o 
   8   2   5     2198.78     2288.64     21.28 o 
  10   2   5        6.82        9.44      3.10 o 
  12   2   5      555.61      517.70     11.14 o 
  14   2   5      106.93       89.43      9.37 o 
  16   2   5       35.63       30.83      9.77 o 
 -17   3   5        7.70       17.68      8.04 o 
 -15   3   5       85.60       75.34      9.29 o 
 -13   3   5      103.77       94.96      8.78 o 
 -11   3   5      105.86      119.79      8.64 o 
  -9   3   5     4195.70     4365.84     40.15 o 
  -7   3   5     8713.99     9405.15     68.17 o 
  -5   3   5     4004.39     4058.20     31.93 o 
  -3   3   5     2290.01     2377.85     19.85 o 
  -1   3   5      606.32      733.34      7.95 o 
   1   3   5      358.17      346.46      6.17 o 
   3   3   5      312.35      405.05      6.22 o 
   5   3   5       23.67       53.68      3.45 o 
   7   3   5       41.32       54.13      3.89 o 
   9   3   5     1012.31      934.27     16.56 o 
  11   3   5      359.21      366.27     11.44 o 
  13   3   5        4.06       -4.43      4.43 o 
  15   3   5       11.43       18.11      7.06 o 
  17   3   5        2.38        1.07      7.56 o 
 -18   4   5       24.43       48.43     21.31 o 
 -16   4   5       67.81       88.78     10.40 o 
 -14   4   5        6.63       14.79      6.71 o 
 -12   4   5      213.12      188.89     10.99 o 
 -10   4   5        6.07        1.04      3.87 o 
  -8   4   5      177.38      155.67      6.26 o 
  -6   4   5       60.60       47.82      3.15 o 
  -4   4   5     2181.55     2375.29     20.77 o 
  -2   4   5     1289.37     1706.46     17.00 o 
   0   4   5      555.48      536.31     14.98 o 
   2   4   5     4978.41     4577.78     41.41 o 
   4   4   5     8529.13     7996.50     63.78 o 
   6   4   5     4315.75     4397.79     38.95 o 
   8   4   5     4779.86     4729.72     48.49 o 
  10   4   5     2460.66     2378.51     31.04 o 
  12   4   5      455.19      454.41     13.41 o 
  14   4   5      345.26      330.61     12.84 o 
  16   4   5      293.78      253.81     18.61 o 
 -17   5   5        3.56       10.35      7.98 o 
 -15   5   5        0.03        8.10      7.42 o 
 -13   5   5       28.47       30.13      7.39 o 
 -11   5   5        1.86        5.48      5.66 o 
  -9   5   5      247.35      295.06     13.21 o 
  -7   5   5      358.93      414.41      9.34 o 
  -5   5   5      584.04      592.46      8.55 o 
  -3   5   5     2462.27     2671.47     22.15 o 
  -1   5   5      406.01      315.72     12.26 o 
   1   5   5     5499.58     5211.25     52.20 o 
   3   5   5     8245.88     7953.27     69.05 o 
   5   5   5      203.25      242.10      6.61 o 
   7   5   5     1740.68     1799.56     20.68 o 
   9   5   5      815.55      856.72     16.83 o 
  11   5   5      575.43      526.41     14.19 o 
  13   5   5      718.22      691.43     17.42 o 
  15   5   5       91.59      102.69     10.63 o 
  17   5   5       66.56       77.78     11.31 o 
 -16   6   5        1.22       10.94      7.84 o 
 -14   6   5       31.88       51.58      8.71 o 
 -12   6   5       42.96       49.97      7.79 o 
 -10   6   5        0.15        1.03      5.14 o 
  -8   6   5     1758.32     1647.38     24.24 o 
  -6   6   5     6095.74     6353.88     49.48 o 
  -4   6   5       94.73      102.01      3.68 o 
  -2   6   5      462.42      592.18     18.12 o 
   0   6   5        2.96       37.21      6.21 o 
   2   6   5      117.12      102.85      4.97 o 
   4   6   5      638.63      784.51     10.65 o 
   6   6   5        0.21        7.05      3.49 o 
   8   6   5     3405.90     3407.23     39.52 o 
  10   6   5     2507.33     2476.98     33.36 o 
  12   6   5      248.59      240.74     14.92 o 
  14   6   5        0.15        3.96      5.83 o 
  16   6   5        0.01        0.39      7.19 o 
 -17   7   5       25.87       41.96     23.84 o 
 -15   7   5        5.38        0.26     13.23 o 
 -13   7   5       69.39       77.83      9.64 o 
 -11   7   5        9.11        4.95      6.01 o 
  -9   7   5       11.19       18.75      5.90 o 
  -7   7   5        5.13       -0.18      3.77 o 
  -5   7   5      111.32      116.06      4.81 o 
  -3   7   5      387.32      395.42      7.67 o 
  -1   7   5      504.13      538.26     18.09 o 
   1   7   5     1043.16     1038.66     28.02 o 
   3   7   5     1097.20     1101.65     14.88 o 
   5   7   5       64.02       68.36      5.06 o 
   7   7   5      211.26      191.78      8.67 o 
   9   7   5       84.36       92.39      7.48 o 
  11   7   5      391.64      367.25     13.27 o 
  13   7   5      496.90      510.87     23.32 o 
  15   7   5       56.53       71.68     11.02 o 
 -16   8   5       50.14       49.93     23.84 o 
 -14   8   5      414.33      391.54     31.67 o 
 -12   8   5      884.24      856.40     32.81 o 
 -10   8   5      170.68      214.17     14.16 o 
  -8   8   5       62.20       91.03     10.78 o 
  -6   8   5     1763.25     1625.50     26.24 o 
  -4   8   5     7268.13     7126.54     58.68 o 
  -2   8   5     6669.12     6656.04    100.28 o 
   0   8   5       27.93       30.06      7.32 o 
   2   8   5      950.05      882.24     14.98 o 
   4   8   5      393.49      330.05      9.77 o 
   6   8   5       12.39       19.09      5.42 o 
   8   8   5       28.38       43.95      6.23 o 
  10   8   5      693.36      718.57     17.48 o 
  12   8   5      581.94      572.46     16.99 o 
  14   8   5       60.76       64.34      8.83 o 
  16   8   5       58.92       70.01     12.57 o 
 -15   9   5        0.81        7.64     10.17 o 
 -13   9   5        0.31        1.26      8.58 o 
 -11   9   5      182.35      165.48     14.27 o 
  -9   9   5       45.31       57.64     16.80 o 
  -7   9   5       22.57       24.29      8.74 o 
  -5   9   5      158.13      121.56      8.44 o 
  -3   9   5      242.08      229.82     10.26 o 
  -1   9   5      693.22      662.32     28.21 o 
   1   9   5      258.22      281.66     14.27 o 
   3   9   5      186.11      185.77     14.89 o 
   5   9   5       32.00       36.52      6.69 o 
   7   9   5        9.31       -1.53      6.17 o 
   9   9   5       82.28       84.86      8.02 o 
  11   9   5       16.47       17.65      9.14 o 
  13   9   5       10.42        7.91      7.46 o 
  15   9   5       17.85        8.41     12.00 o 
 -14  10   5      187.53      225.11     18.36 o 
 -12  10   5      221.16      247.20     30.15 o 
 -10  10   5      545.13      531.27     25.51 o 
  -8  10   5     1261.67     1296.52     37.50 o 
  -6  10   5      820.38      801.66     77.76 o 
  -4  10   5     3697.05     3671.74     40.38 o 
  -2  10   5     1764.06     1677.81     38.57 o 
   0  10   5       12.07       22.51      7.08 o 
   2  10   5     1058.62     1017.71     19.71 o 
   4  10   5       10.62       14.72      6.86 o 
   6  10   5       87.49       97.82     13.62 o 
   8  10   5      122.99      125.25     11.84 o 
  10  10   5      425.88      460.60     20.25 o 
  12  10   5        1.74        3.62      7.34 o 
  14  10   5       16.58       15.86      8.74 o 
 -13  11   5      216.26      233.84     21.50 o 
 -11  11   5       25.62       23.51     11.81 o 
  -9  11   5      319.42      297.83     20.20 o 
  -7  11   5      100.70       93.27     13.15 o 
  -5  11   5        3.99        2.73      7.49 o 
  -3  11   5      268.26      296.27     20.28 o 
  -1  11   5      925.00      884.63     28.14 o 
   1  11   5        2.75        8.51      7.04 o 
   3  11   5      125.05      103.88     14.71 o 
   5  11   5      136.20      110.62     15.33 o 
   7  11   5      565.41      566.72     27.14 o 
   9  11   5      320.70      296.04     17.33 o 
  11  11   5       87.49      104.33     14.92 o 
  13  11   5       35.74       37.25     14.39 o 
 -12  12   5       96.13       92.60     16.32 o 
 -10  12   5      385.64      429.09     25.46 o 
  -8  12   5      891.96      882.50     88.23 o 
  -6  12   5     1123.65     1188.64     36.45 o 
  -4  12   5      422.66      390.02     63.87 o 
  -2  12   5      458.95      419.23     14.97 o 
   0  12   5      687.94      703.72     22.30 o 
   2  12   5      365.77      361.70     23.61 o 
   4  12   5       49.71       54.76     13.18 o 
   6  12   5      207.67      238.55     20.44 o 
   8  12   5      331.85      375.22     24.91 o 
  10  12   5       29.79       22.43     13.18 o 
  12  12   5        7.87        2.40     11.87 o 
  -9  13   5       46.73       53.67     14.57 o 
  -7  13   5      143.64      130.12     17.26 o 
  -5  13   5        2.93        2.65      9.89 o 
  -3  13   5      249.41      215.84     18.82 o 
  -1  13   5       37.94       25.72     11.92 o 
   1  13   5       98.66      105.07     18.16 o 
   3  13   5      252.10      240.00     20.87 o 
   5  13   5      275.04      305.31     43.74 o 
   7  13   5      853.37      875.49     36.84 o 
   9  13   5      401.03      412.05     38.30 o 
  11  13   5      250.28      238.22     32.66 o 
  -8  14   5        4.04       -1.74     12.81 o 
  -6  14   5        6.45       10.25     11.17 o 
  -4  14   5       58.83       65.80     25.48 o 
  -2  14   5       41.70       40.96     12.58 o 
   0  14   5        0.58      -10.37     10.41 o 
   2  14   5      201.32      195.70     24.97 o 
   4  14   5      224.68      253.54     30.04 o 
   6  14   5      100.29       87.53     17.65 o 
   8  14   5       46.98       48.18     16.13 o 
  -7  15   5      123.55      112.08     18.48 o 
  -5  15   5      129.91      151.12     19.51 o 
  -3  15   5        0.23       -2.39     11.11 o 
  -1  15   5       18.16       -7.31     24.87 o 
   1  15   5      173.23      180.02     21.54 o 
   3  15   5      140.86      131.19     20.23 o 
   5  15   5       22.52       16.95     15.23 o 
   7  15   5       84.13       66.04     18.18 o 
  -4  16   5        0.22        4.69     17.08 o 
  -2  16   5        8.04       41.09     15.40 o 
   0  16   5        1.06       29.59     15.23 o 
   2  16   5        8.16       11.40     15.33 o 
   4  16   5        9.60       11.81     14.55 o 
  -1  17   5        0.11       -2.91     18.77 o 
   1  17   5       28.96       52.09     26.37 o 
 -18   0   6       20.27       20.56     17.46 o 
 -16   0   6        0.96       -1.20      8.79 o 
 -14   0   6      133.08      119.41     17.79 o 
 -12   0   6      149.17      191.47     14.32 o 
 -10   0   6      136.91      113.56      7.49 o 
  -8   0   6      400.30      489.27     16.38 o 
  -6   0   6     2203.67     1566.33     63.53 o 
  -4   0   6    34969.36    32865.25    659.73 o 
  -2   0   6     9652.03     9811.61     90.62 o 
   0   0   6      708.46      664.81     26.84 o 
   2   0   6     4390.13     4142.00     40.96 o 
   4   0   6     1099.67     1495.08     27.47 o 
   6   0   6      422.87      500.50     12.15 o 
   8   0   6      166.01      152.89      6.23 o 
  10   0   6      701.56      573.27     12.36 o 
  12   0   6     1337.89     1169.85     33.68 o 
  14   0   6      175.97      163.31     21.26 o 
  16   0   6        8.20       15.72     10.41 o 
 -17   1   6       34.07       21.79      8.14 o 
 -15   1   6       28.17       16.50      7.36 o 
 -13   1   6      657.23      651.24     17.59 o 
 -11   1   6      215.12      231.73      8.49 o 
  -9   1   6      392.54      455.07      8.11 o 
  -7   1   6     1427.30     1455.95     14.08 o 
  -5   1   6       11.08        4.04      1.90 o 
  -3   1   6    18823.54    19075.82    121.40 o 
  -1   1   6    33717.82    33211.77    300.51 o 
   1   1   6     9259.88     9235.50     63.28 o 
   3   1   6     4584.74     4709.77     32.90 o 
   5   1   6      159.85      175.85      4.78 o 
   7   1   6     4767.07     4741.16     32.35 o 
   9   1   6     3471.39     3515.36     26.12 o 
  11   1   6      812.21      831.81     12.19 o 
  13   1   6      853.34      824.23     20.68 o 
  15   1   6       29.94       23.50      7.86 o 
  17   1   6       33.03       46.73      9.89 o 
 -18   2   6        0.00       15.92      9.63 o 
 -16   2   6       35.82       27.33      7.79 o 
 -14   2   6      307.44      311.36     13.75 o 
 -12   2   6      235.31      243.44     11.12 o 
 -10   2   6        0.47        7.22      3.42 o 
  -8   2   6     3414.97     3230.68     27.84 o 
  -6   2   6     5085.59     4604.60     33.77 o 
  -4   2   6     8223.13     7593.59     51.31 o 
  -2   2   6     9741.11    10039.81     70.22 o 
   0   2   6      313.87      202.50      4.73 o 
   2   2   6    20057.84    19092.51    113.76 o 
   4   2   6     7567.45     7214.67     45.77 o 
   6   2   6       26.23        9.98      1.92 o 
   8   2   6        2.99        6.18      2.24 o 
  10   2   6     1708.22     1487.92     17.13 o 
  12   2   6      412.34      336.43      8.29 o 
  14   2   6        0.03       -1.74      5.66 o 
  16   2   6       75.08       83.45     13.26 o 
 -17   3   6      150.59      158.39     12.60 o 
 -15   3   6      192.68      218.02     14.42 o 
 -13   3   6      705.94      779.31     28.46 o 
 -11   3   6      159.04      178.69      8.16 o 
  -9   3   6      471.98      417.12      9.40 o 
  -7   3   6      397.94      433.48      7.66 o 
  -5   3   6       42.11       54.32      3.02 o 
  -3   3   6     1665.62     1712.67     15.58 o 
  -1   3   6      868.69      976.35     11.22 o 
   1   3   6     6884.01     7076.45     50.00 o 
   3   3   6     1498.78     1495.82     13.21 o 
   5   3   6      500.42      627.29     11.98 o 
   7   3   6     1150.20     1039.69     14.00 o 
   9   3   6      672.18      591.47     13.29 o 
  11   3   6       61.62       80.54      4.85 o 
  13   3   6      225.01      261.38     11.08 o 
  15   3   6      156.71      131.89     11.16 o 
  17   3   6      216.71      204.07     14.58 o 
 -18   4   6       37.26       44.30     21.68 o 
 -16   4   6       42.09       29.88      8.70 o 
 -14   4   6      372.45      343.26     14.66 o 
 -12   4   6     1781.82     1699.51     29.77 o 
 -10   4   6      616.81      596.86     11.77 o 
  -8   4   6      544.21      511.41     10.33 o 
  -6   4   6     1299.35     1306.04     14.22 o 
  -4   4   6      900.49     1195.77     12.77 o 
  -2   4   6     6228.19     6868.64     65.34 o 
   0   4   6     3064.46     3366.57     41.61 o 
   2   4   6      238.97      232.96     11.54 o 
   4   4   6      478.32      569.46      9.59 o 
   6   4   6      969.91      917.98     13.11 o 
   8   4   6     9380.60     8833.47     72.99 o 
  10   4   6     4496.39     4398.73     48.72 o 
  12   4   6      670.25      635.04     13.91 o 
  14   4   6      222.66      207.87     12.65 o 
  16   4   6      209.34      208.32     14.02 o 
 -17   5   6      138.34      152.99     15.24 o 
 -15   5   6      162.12      152.65     16.46 o 
 -13   5   6      601.99      616.58     18.40 o 
 -11   5   6     1669.93     1626.14     28.58 o 
  -9   5   6        2.35       -0.01      3.56 o 
  -7   5   6     1218.03     1110.20     13.44 o 
  -5   5   6      811.41      866.27     11.03 o 
  -3   5   6     5801.53     6521.67     57.57 o 
  -1   5   6     3122.55     3449.15     42.82 o 
   1   5   6     2336.49     2570.14     35.70 o 
   3   5   6      618.37      519.48      9.47 o 
   5   5   6       53.42       51.36      4.17 o 
   7   5   6     5782.02     5590.74     49.40 o 
   9   5   6     6638.50     6385.41     64.08 o 
  11   5   6     1184.90     1116.56     20.85 o 
  13   5   6      218.16      218.30     10.91 o 
  15   5   6      415.26      428.37     17.68 o 
  17   5   6      308.48      324.29     33.13 o 
 -16   6   6       66.12       62.70     10.03 o 
 -14   6   6      175.47      179.00     12.39 o 
 -12   6   6      575.67      600.39     18.37 o 
 -10   6   6       51.87       43.41      6.86 o 
  -8   6   6      204.51      215.28      7.76 o 
  -6   6   6       88.55       88.05      5.51 o 
  -4   6   6      143.18      117.81      4.68 o 
  -2   6   6       33.72       29.88      3.29 o 
   0   6   6     3210.82     3132.82    111.74 o 
   2   6   6       36.10       35.02      6.57 o 
   4   6   6        7.80        5.26      3.65 o 
   6   6   6       93.92       50.99      4.59 o 
   8   6   6     1665.72     1545.05     23.67 o 
  10   6   6       11.59       24.41      6.19 o 
  12   6   6      208.63      186.83     11.66 o 
  14   6   6      507.20      492.59     18.41 o 
  16   6   6      126.39      139.37     16.02 o 
 -15   7   6      119.90      162.46     15.29 o 
 -13   7   6       12.83       27.31      9.32 o 
 -11   7   6       16.36       11.29     11.37 o 
  -9   7   6      108.97      100.38      7.12 o 
  -7   7   6     1104.00     1109.25     16.83 o 
  -5   7   6     2382.02     2373.65     24.33 o 
  -3   7   6     1616.57     1643.42     18.83 o 
  -1   7   6     3539.38     3776.31     62.85 o 
   1   7   6     1910.82     1729.47     33.05 o 
   3   7   6     1497.47     1458.67     26.91 o 
   5   7   6     1958.28     2026.07     24.69 o 
   7   7   6       27.33       47.19      5.98 o 
   9   7   6      230.25      215.66      9.86 o 
  11   7   6      121.23      101.76      8.43 o 
  13   7   6      281.95      278.82     13.32 o 
  15   7   6      104.99      122.27     11.79 o 
 -14   8   6       52.87       54.51     11.89 o 
 -12   8   6      482.90      450.66     20.12 o 
 -10   8   6      931.60      854.10     41.14 o 
  -8   8   6      494.06      465.88     14.77 o 
  -6   8   6      827.65      896.19     18.95 o 
  -4   8   6     1071.07     1066.07     19.64 o 
  -2   8   6     2155.03     2170.65     72.74 o 
   0   8   6     4030.98     4061.78     67.55 o 
   2   8   6     3029.16     3098.29     45.58 o 
   4   8   6     2347.25     2402.69     30.81 o 
   6   8   6     2703.18     2636.15     39.21 o 
   8   8   6     1796.50     1746.80     26.86 o 
  10   8   6     1081.37     1016.41     28.80 o 
  12   8   6      471.71      475.87     15.77 o 
  14   8   6      117.11      138.50     10.94 o 
  16   8   6      156.81      176.12     23.98 o 
 -15   9   6      258.86      259.44     22.60 o 
 -13   9   6        5.34       11.87      9.22 o 
 -11   9   6      252.24      290.02     17.17 o 
  -9   9   6      461.85      470.92     23.98 o 
  -7   9   6      505.28      453.41     16.25 o 
  -5   9   6      279.77      205.17     12.63 o 
  -3   9   6     1453.35     1477.74     18.48 o 
  -1   9   6      586.41      639.84     21.87 o 
   1   9   6      491.73      530.87     16.77 o 
   3   9   6     1063.17     1075.26     23.77 o 
   5   9   6       88.69       62.96      7.62 o 
   7   9   6       27.02       26.07      7.83 o 
   9   9   6       16.38       15.72      6.86 o 
  11   9   6      892.88      920.54     24.95 o 
  13   9   6      182.63      186.65     13.94 o 
  15   9   6       33.59       30.77     10.82 o 
 -14  10   6       21.25       -1.76     12.71 o 
 -12  10   6       14.97        5.78      9.72 o 
 -10  10   6        2.16       -2.90      9.29 o 
  -8  10   6       25.72       56.50     13.80 o 
  -6  10   6       50.93       77.37     11.63 o 
  -4  10   6       15.93       10.42      3.72 o 
  -2  10   6      444.55      439.94     39.56 o 
   0  10   6      319.11      333.27     14.58 o 
   2  10   6      106.78      122.35      8.05 o 
   4  10   6      454.10      471.19     16.14 o 
   6  10   6      505.82      531.61     24.76 o 
   8  10   6       56.67       60.76     10.17 o 
  10  10   6        9.71        0.84      9.47 o 
  12  10   6       72.76       66.74     10.65 o 
  14  10   6       16.65       12.71     10.15 o 
 -13  11   6      102.52       96.53     21.12 o 
 -11  11   6        0.75       -9.18      9.18 o 
  -9  11   6      458.46      429.49     23.43 o 
  -7  11   6     2132.40     2056.76     49.85 o 
  -5  11   6     2027.55     2135.55     53.31 o 
  -3  11   6      710.35      728.64     15.11 o 
  -1  11   6       71.00       70.17     10.37 o 
   1  11   6     1504.76     1499.26     26.28 o 
   3  11   6     4388.34     4275.29     62.73 o 
   5  11   6     1482.66     1452.56     58.29 o 
   7  11   6      128.48       87.28     23.56 o 
   9  11   6      236.84      226.81     18.86 o 
  11  11   6      178.29      170.98     15.35 o 
  13  11   6       18.40       43.42     11.34 o 
 -12  12   6      107.22       89.47     16.80 o 
 -10  12   6        1.01       -5.80     10.48 o 
  -8  12   6       82.24       94.27     17.13 o 
  -6  12   6      259.76      260.15     18.41 o 
  -4  12   6      277.05      282.96     28.11 o 
  -2  12   6       48.41       46.84      7.74 o 
   0  12   6      322.53      339.87     16.49 o 
   2  12   6      849.86      838.23     37.36 o 
   4  12   6      290.31      330.47     22.54 o 
   6  12   6        0.32       17.59     11.97 o 
   8  12   6       55.65       45.89     13.39 o 
  10  12   6        7.23       -3.72     11.13 o 
  12  12   6        1.77        0.00     18.40 o 
  -9  13   6       19.25       13.89     19.05 o 
  -7  13   6        1.14       -9.46      9.46 o 
  -5  13   6       13.57       20.74      8.05 o 
  -3  13   6       15.99       22.44      8.50 o 
  -1  13   6       37.53       36.43      9.40 o 
   1  13   6      108.36      120.12     16.98 o 
   3  13   6       59.59       80.20     16.06 o 
   5  13   6      114.82      104.94     16.82 o 
   7  13   6      319.30      344.39     25.75 o 
   9  13   6      136.35      104.50     17.84 o 
  11  13   6        3.35       -5.26     17.93 o 
  -8  14   6        6.33        2.82     11.27 o 
  -6  14   6        2.83        0.92     10.57 o 
  -4  14   6       43.28      108.69     27.41 o 
  -2  14   6       74.71       79.89     18.35 o 
   0  14   6        1.53        1.03     10.85 o 
   2  14   6      271.20      274.07     25.44 o 
   4  14   6      165.52      195.64     21.76 o 
   6  14   6      119.38      104.14     18.65 o 
   8  14   6      446.38      388.63     28.59 o 
  -7  15   6       14.06       16.43     16.80 o 
  -5  15   6       25.19       23.09     17.65 o 
  -3  15   6       15.10       29.48     20.98 o 
  -1  15   6        2.82        8.82     12.31 o 
   1  15   6       30.31       26.46     14.53 o 
   3  15   6       55.65       39.48     15.88 o 
   5  15   6        3.27       -5.45     13.24 o 
   7  15   6        3.83       -1.13     21.49 o 
  -4  16   6      268.55      281.96     31.91 o 
  -2  16   6      579.24      532.00     49.46 o 
   0  16   6      163.29      170.78     22.69 o 
   2  16   6       48.68       70.89     18.11 o 
   4  16   6       72.25       72.73     24.97 o 
   6  16   6       36.52       73.40     27.13 o 
 -17   1   7       33.99       32.70      8.68 o 
 -15   1   7      957.18      925.83     26.17 o 
 -13   1   7      208.99      212.56     11.06 o 
 -11   1   7      644.23      577.95     12.67 o 
  -9   1   7      314.53      307.09      6.98 o 
  -7   1   7        0.72        5.13      2.37 o 
  -5   1   7      541.62      677.75      8.19 o 
  -3   1   7       74.87      166.82      8.11 o 
  -1   1   7     7937.12     7791.17     74.38 o 
   1   1   7    44192.14    43400.26    319.41 o 
   3   1   7    18169.77    18101.32    115.89 o 
   5   1   7      136.53      269.72      9.76 o 
   7   1   7     2107.71     2150.15     17.43 o 
   9   1   7     1934.13     2000.43     17.30 o 
  11   1   7      164.92      152.90      6.72 o 
  13   1   7      245.85      208.60     11.64 o 
  15   1   7       67.11       80.42      9.90 o 
  17   1   7      313.06      282.54     16.25 o 
 -18   2   7       56.54       60.95     19.24 o 
 -16   2   7       86.97       87.61     10.12 o 
 -14   2   7       79.13       76.94      8.69 o 
 -12   2   7      918.79      842.56     19.47 o 
 -10   2   7      296.52      305.00      8.29 o 
  -8   2   7      869.14      976.21     12.35 o 
  -6   2   7      305.11      337.79      6.05 o 
  -4   2   7      683.91      623.42      8.23 o 
  -2   2   7     3932.81     3999.63     33.35 o 
   0   2   7       10.07       18.23      3.33 o 
   2   2   7        8.60       32.56      2.17 o 
   4   2   7      754.96      672.17      8.02 o 
   6   2   7        0.34        6.23      2.06 o 
   8   2   7      836.97      815.33     10.78 o 
  10   2   7       29.47       47.48      4.62 o 
  12   2   7        2.60        0.73      3.29 o 
  14   2   7      216.72      212.36     12.48 o 
  16   2   7       83.55       83.57     10.71 o 
 -17   3   7        1.75       10.26      7.48 o 
 -15   3   7      155.88      209.84     15.80 o 
 -13   3   7      362.16      346.47     13.88 o 
 -11   3   7      345.45      344.02     10.08 o 
  -9   3   7       82.73       87.91      5.33 o 
  -7   3   7      462.56      521.53      8.59 o 
  -5   3   7       14.22       14.64      2.26 o 
  -3   3   7      286.35      236.56      4.89 o 
  -1   3   7     5046.76     4646.96     41.33 o 
   1   3   7     1554.46     1413.06     12.87 o 
   3   3   7     6444.42     6746.01     49.98 o 
   5   3   7     3219.29     3113.59     24.52 o 
   7   3   7      122.04       99.19      4.02 o 
   9   3   7      162.47      143.43      5.61 o 
  11   3   7      104.07      101.23      5.30 o 
  13   3   7      121.87      127.79     10.02 o 
  15   3   7       38.47       45.06      8.50 o 
  17   3   7      339.56      360.16     18.22 o 
 -18   4   7       54.36       65.51     23.65 o 
 -16   4   7      181.32      195.58     17.75 o 
 -14   4   7      729.10      749.33     20.63 o 
 -12   4   7     2357.05     2327.99     37.34 o 
 -10   4   7     1255.89     1272.37     18.00 o 
  -8   4   7       60.80       75.85      5.81 o 
  -6   4   7      709.65      642.86      9.48 o 
  -4   4   7     5225.65     5250.04     40.58 o 
  -2   4   7     3633.30     4147.37     37.81 o 
   0   4   7     1366.42     1580.83     15.88 o 
   2   4   7        7.15       31.90      5.21 o 
   4   4   7     1493.00     1606.11     14.75 o 
   6   4   7      516.39      533.66     11.17 o 
   8   4   7     3990.42     3893.77     42.48 o 
  10   4   7      319.53      307.34      8.17 o 
  12   4   7      141.43      135.40      6.34 o 
  14   4   7      152.63      161.16     11.63 o 
  16   4   7      180.66      169.94     13.39 o 
 -17   5   7      231.55      275.89     18.05 o 
 -15   5   7       73.40       81.10     12.49 o 
 -13   5   7      778.48      777.39     20.72 o 
 -11   5   7      995.76      982.65     18.73 o 
  -9   5   7       49.86       46.46      5.00 o 
  -7   5   7     1240.56     1265.40     14.90 o 
  -5   5   7     1362.56     1321.11     14.67 o 
  -3   5   7     2776.11     3038.75     30.28 o 
  -1   5   7     1906.34     2108.97     24.84 o 
   1   5   7     1204.22     1283.05     18.24 o 
   3   5   7       12.93       48.64      3.84 o 
   5   5   7        8.22       21.12      3.65 o 
   7   5   7     1475.59     1418.47     18.49 o 
   9   5   7     1180.81     1117.74     19.93 o 
  11   5   7      216.95      206.22      9.99 o 
  13   5   7       35.50       27.54      4.65 o 
  15   5   7      351.95      340.81     18.18 o 
  17   5   7      315.39      312.65     33.88 o 
 -16   6   7      127.34      103.85     13.63 o 
 -14   6   7      220.74      215.09     14.90 o 
 -12   6   7     1184.04     1196.13     25.52 o 
 -10   6   7      360.81      417.82     12.20 o 
  -8   6   7      108.58      119.91      6.50 o 
  -6   6   7      135.65      146.24      6.32 o 
  -4   6   7      155.29      154.22      5.14 o 
  -2   6   7      158.19      134.34      8.97 o 
   0   6   7      131.29      127.37     11.45 o 
   2   6   7     1645.20     1684.35     21.66 o 
   4   6   7     6340.84     6570.96     60.24 o 
   6   6   7     2352.84     2345.64     25.84 o 
   8   6   7      146.88      147.85      8.35 o 
  10   6   7       84.95       86.29      7.56 o 
  12   6   7       37.03       34.69      6.57 o 
  14   6   7      136.34      154.30      9.36 o 
  16   6   7       18.67       17.56      8.87 o 
 -15   7   7      141.85      142.54     15.04 o 
 -13   7   7      216.66      260.54     16.56 o 
 -11   7   7      242.50      231.20     19.73 o 
  -9   7   7       31.88       36.52      6.58 o 
  -7   7   7      451.80      449.82     18.37 o 
  -5   7   7     1076.00     1006.30     15.68 o 
  -3   7   7     1447.72     1413.04     18.32 o 
  -1   7   7      630.98      595.26     11.78 o 
   1   7   7      116.79      145.98      8.96 o 
   3   7   7       53.39       49.70      4.67 o 
   5   7   7      144.72      179.89      7.23 o 
   7   7   7      618.73      590.29     14.15 o 
   9   7   7      119.31      136.83      8.60 o 
  11   7   7        9.07       13.50      5.85 o 
  13   7   7      171.49      180.44     16.71 o 
  15   7   7      112.89      113.79     10.52 o 
 -14   8   7      455.16      458.17     22.26 o 
 -12   8   7       13.76        0.23      8.22 o 
 -10   8   7        4.96        2.39      7.19 o 
  -8   8   7        4.20       -0.83      5.59 o 
  -6   8   7      262.82      268.33     16.71 o 
  -4   8   7      178.73      187.62      6.25 o 
  -2   8   7     1557.66     1531.38     21.49 o 
   0   8   7     6776.62     6623.65     83.22 o 
   2   8   7     4568.64     4631.67     62.12 o 
   4   8   7      375.68      511.53     15.74 o 
   6   8   7        2.05        3.12      6.12 o 
   8   8   7      660.95      645.46     15.77 o 
  10   8   7      486.84      498.40     15.21 o 
  12   8   7       10.02        3.94      7.60 o 
  14   8   7       55.61       54.00     10.13 o 
 -15   9   7        0.83       31.35     18.02 o 
 -13   9   7        3.05        3.51     10.75 o 
 -11   9   7       37.23       39.16      9.69 o 
  -9   9   7       69.42       83.32     12.66 o 
  -7   9   7        2.59       -4.29      7.52 o 
  -5   9   7      122.34      124.18      8.92 o 
  -3   9   7      117.62      106.20      5.43 o 
  -1   9   7      154.17      150.00     33.56 o 
   1   9   7      901.46      880.83     36.05 o 
   3   9   7       28.67       10.45      6.53 o 
   5   9   7        5.98       -2.08      5.64 o 
   7   9   7      131.61      113.54     10.83 o 
   9   9   7       77.25       95.47     15.92 o 
  11   9   7      122.49      117.41     11.64 o 
  13   9   7       28.37       30.85      9.21 o 
  15   9   7        5.39       16.09      6.62 o 
 -14  10   7      238.57      251.56     22.90 o 
 -12  10   7        1.99       11.81     11.04 o 
 -10  10   7       56.17       33.31     11.70 o 
  -8  10   7       29.83       36.41     10.49 o 
  -6  10   7      917.72      829.77     24.85 o 
  -4  10   7      682.17      678.89     12.13 o 
  -2  10   7     1984.04     1934.64     26.95 o 
   0  10   7     1854.68     1828.69     34.80 o 
   2  10   7     3005.26     2963.93     86.28 o 
   4  10   7     2418.25     2526.35     42.34 o 
   6  10   7      688.97      744.75     28.93 o 
   8  10   7     1203.42     1260.47     31.63 o 
  10  10   7       21.39       16.25      8.81 o 
  12  10   7        4.63       11.55      9.04 o 
  14  10   7       49.41       42.28     11.26 o 
 -13  11   7       60.52       59.61     15.41 o 
 -11  11   7       64.41       69.26     14.34 o 
  -9  11   7      113.38      118.94     15.63 o 
  -7  11   7       22.53       29.87     10.64 o 
  -5  11   7      236.24      248.09     12.25 o 
  -3  11   7        3.84       -1.46      3.26 o 
  -1  11   7      117.15      158.23     42.19 o 
   1  11   7       31.13       51.59      6.88 o 
   3  11   7      429.52      421.12     37.84 o 
   5  11   7      278.20      245.78     19.21 o 
   7  11   7        3.48       -2.35      9.76 o 
   9  11   7       77.33       99.76     16.92 o 
  11  11   7      137.76      132.78     14.26 o 
  13  11   7        0.06       19.22     10.54 o 
 -12  12   7      180.54      139.29     24.31 o 
 -10  12   7       15.01       24.36     12.21 o 
  -8  12   7        1.89        5.29     10.04 o 
  -6  12   7      139.39      148.57     15.28 o 
  -4  12   7      331.18      331.42     17.02 o 
  -2  12   7       28.18       21.90      5.29 o 
   0  12   7      348.62      388.25     22.64 o 
   2  12   7     1417.58     1470.27     40.63 o 
   4  12   7      973.96      991.79     49.46 o 
   6  12   7      703.66      724.52     31.32 o 
   8  12   7       20.71       20.83     12.56 o 
  10  12   7       18.46       11.05     12.62 o 
  12  12   7       46.71       60.54     23.65 o 
 -11  13   7      254.45      349.91     32.95 o 
  -9  13   7       63.04       57.55     18.58 o 
  -7  13   7      171.45      172.62     17.64 o 
  -5  13   7       37.35       41.69     11.51 o 
  -3  13   7      197.49      187.97     12.09 o 
  -1  13   7      213.42      183.77     14.02 o 
   1  13   7       31.89       54.14     14.73 o 
   3  13   7       18.71       32.90     13.39 o 
   5  13   7       29.68       29.08     13.08 o 
   7  13   7       49.00       50.10     15.36 o 
   9  13   7      235.91      214.88     22.62 o 
  11  13   7        5.99       10.79     20.56 o 
  -8  14   7        0.07       -8.90      9.90 o 
  -6  14   7       13.69       23.28     12.06 o 
  -4  14   7       16.40       16.95     11.37 o 
  -2  14   7        0.57        9.84      8.61 o 
   0  14   7      254.91      253.60     42.14 o 
   2  14   7      268.82      264.95     23.36 o 
   4  14   7       26.09       35.70     14.66 o 
   6  14   7       10.02       -8.54     13.89 o 
   8  14   7       40.52       54.65     16.60 o 
  -7  15   7       45.07       59.79     19.99 o 
  -5  15   7       15.37       41.84     13.77 o 
  -3  15   7      110.31      165.20     31.91 o 
  -1  15   7      307.04      350.87     22.14 o 
   1  15   7      107.95      129.42     19.70 o 
   3  15   7       19.49       31.69     15.18 o 
   5  15   7       54.64       64.02     22.67 o 
   7  15   7       13.28       23.28     21.96 o 
   0  16   7       45.09       42.61     23.47 o 
   2  16   7       28.90       43.08     23.65 o 
   4  16   7        1.63      -12.34     13.05 o 
 -18   0   8      234.48      235.03     29.85 o 
 -16   0   8       83.78      129.51     16.06 o 
 -14   0   8      154.42      151.88     14.84 o 
 -12   0   8      522.46      495.91     21.10 o 
 -10   0   8      433.86      374.38     14.05 o 
  -8   0   8     1088.35     1105.70     17.78 o 
  -6   0   8      545.81      482.55     13.26 o 
  -4   0   8       34.32       51.84      4.41 o 
  -2   0   8    10434.48    11078.63    118.67 o 
   0   0   8    63633.50    61409.63   1116.05 o 
   2   0   8    66962.65    65974.50    590.48 o 
   4   0   8     8492.79     8115.93     77.97 o 
   6   0   8     6524.53     5976.20     60.53 o 
   8   0   8    18374.46    18928.27    175.01 o 
  10   0   8     5765.70     5633.29     60.59 o 
  12   0   8     5218.73     4975.76    122.11 o 
  14   0   8     1677.60     1637.50     70.87 o 
  16   0   8       20.56       14.77     11.31 o 
 -17   1   8       78.37       85.57     11.37 o 
 -15   1   8       30.21       48.28      8.37 o 
 -13   1   8        3.89        3.60      5.79 o 
 -11   1   8      319.81      320.32      8.82 o 
  -9   1   8       83.83      111.21      6.65 o 
  -7   1   8      497.04      514.38      7.96 o 
  -5   1   8       15.63       24.61      2.70 o 
  -3   1   8      652.47      637.95      8.42 o 
  -1   1   8     1769.06     1744.73     21.52 o 
   1   1   8      454.50      483.32      7.50 o 
   3   1   8      192.03      203.29      4.40 o 
   5   1   8      276.71      281.45      5.36 o 
   7   1   8     1221.02     1225.11     13.04 o 
   9   1   8       14.12        6.40      2.97 o 
  11   1   8        0.09        0.81      4.00 o 
  13   1   8       36.71       28.68      7.42 o 
  15   1   8        3.90       14.63      7.13 o 
  17   1   8        0.51       -1.05      7.74 o 
 -18   2   8       32.35       33.84     13.86 o 
 -16   2   8       12.51        7.56      7.08 o 
 -14   2   8      318.29      289.02     13.40 o 
 -12   2   8        8.96        6.85      5.27 o 
 -10   2   8       36.62       60.30      4.97 o 
  -8   2   8      961.07     1079.52     12.58 o 
  -6   2   8      489.36      441.01      7.86 o 
  -4   2   8     4417.92     4551.79     35.95 o 
  -2   2   8       28.79       47.55      3.35 o 
   0   2   8     7199.87     8037.92     81.84 o 
   2   2   8      750.25      799.19      8.75 o 
   4   2   8      293.94      234.55      5.19 o 
   6   2   8      192.67      187.00      5.25 o 
   8   2   8     1505.09     1502.16     15.25 o 
  10   2   8     1238.21     1062.74     14.32 o 
  12   2   8      392.57      377.95     13.31 o 
  14   2   8      181.57      194.12     13.57 o 
  16   2   8        0.63        8.85      7.52 o 
 -17   3   8       63.05       46.75      9.40 o 
 -15   3   8      101.16      108.30     10.22 o 
 -13   3   8      495.51      495.88     15.92 o 
 -11   3   8     1038.40      998.07     15.99 o 
  -9   3   8      608.53      626.80     11.82 o 
  -7   3   8     2516.97     2712.30     24.77 o 
  -5   3   8     3391.04     3413.13     26.77 o 
  -3   3   8     7317.37     7236.98     53.13 o 
  -1   3   8     9902.41     9165.92     77.77 o 
   1   3   8     1266.75     1052.21     13.04 o 
   3   3   8      936.38      867.06      9.62 o 
   5   3   8      249.62      199.98      4.43 o 
   7   3   8     1769.17     1627.93     16.06 o 
   9   3   8      923.16      931.58     13.25 o 
  11   3   8       15.98       10.60      3.59 o 
  13   3   8       37.56       50.66      7.89 o 
  15   3   8       14.44       16.46      7.54 o 
  17   3   8       50.98       51.38     11.08 o 
 -16   4   8        3.99        6.90      7.28 o 
 -14   4   8       23.00       27.69      7.38 o 
 -12   4   8      260.98      284.67     12.83 o 
 -10   4   8       56.13       73.45      5.55 o 
  -8   4   8      182.89      257.73      8.02 o 
  -6   4   8      223.72      190.32      5.92 o 
  -4   4   8      839.82      954.26     10.72 o 
  -2   4   8     1303.97     1443.41     16.41 o 
   0   4   8      765.79      708.70     10.48 o 
   2   4   8     5558.42     5543.70     41.14 o 
   4   4   8    10012.87    10197.37     64.54 o 
   6   4   8     6989.53     7078.90     50.41 o 
   8   4   8     1325.65     1313.16     16.22 o 
  10   4   8      665.16      623.56     13.08 o 
  12   4   8      317.49      322.21      8.88 o 
  14   4   8      124.37      153.74     11.63 o 
  16   4   8      176.57      187.79     13.79 o 
 -17   5   8       16.49       28.95     11.71 o 
 -15   5   8        2.40       -2.54      6.39 o 
 -13   5   8      260.65      313.74     14.07 o 
 -11   5   8      938.68      933.12     18.27 o 
  -9   5   8      865.86      830.20     15.30 o 
  -7   5   8     1892.09     1905.90     19.86 o 
  -5   5   8      134.16      164.15      5.27 o 
  -3   5   8     1258.07     1493.97     29.72 o 
  -1   5   8      269.94      315.33      7.92 o 
   1   5   8      268.43      285.62      7.27 o 
   3   5   8      399.25      373.42      6.80 o 
   5   5   8     3604.43     3427.80     30.34 o 
   7   5   8     1266.45     1157.67     15.95 o 
   9   5   8     1714.29     1625.41     19.55 o 
  11   5   8     1282.29     1293.95     17.83 o 
  13   5   8        0.77        2.41      3.76 o 
  15   5   8        3.82        0.27      7.04 o 
  17   5   8        2.14       15.77     18.68 o 
 -16   6   8      117.64       89.82     16.89 o 
 -14   6   8       26.29       15.95      8.62 o 
 -12   6   8      660.50      649.40     18.74 o 
 -10   6   8      489.98      501.28     18.01 o 
  -8   6   8      374.30      434.15     10.78 o 
  -6   6   8     3018.18     3100.63     35.22 o 
  -4   6   8     1353.16     1348.56     16.06 o 
  -2   6   8     2976.94     2996.98     33.85 o 
   0   6   8     1461.09     1459.92     18.23 o 
   2   6   8        8.30       14.02      2.59 o 
   4   6   8     1211.34     1182.86     16.99 o 
   6   6   8      542.01      534.35     11.18 o 
   8   6   8      629.88      564.59     14.06 o 
  10   6   8       69.42       85.07      9.55 o 
  12   6   8       53.94       44.36      5.06 o 
  14   6   8       58.33       70.24      6.19 o 
  16   6   8       15.29       16.79      8.83 o 
 -15   7   8       80.64       42.76     13.43 o 
 -13   7   8      107.27      100.01     12.26 o 
 -11   7   8      258.15      275.12     20.36 o 
  -9   7   8       99.05       86.34      8.25 o 
  -7   7   8     1603.24     1622.52     24.53 o 
  -5   7   8     4340.27     4385.60     44.68 o 
  -3   7   8      489.94      462.06     11.57 o 
  -1   7   8        1.14        6.16      3.69 o 
   1   7   8       37.71       42.13      4.25 o 
   3   7   8        0.29        4.37      6.71 o 
   5   7   8      325.91      373.59      9.78 o 
   7   7   8       85.08       96.14      7.24 o 
   9   7   8     1446.47     1507.66     24.99 o 
  11   7   8      929.18      904.56     20.17 o 
  13   7   8      113.09      108.46      7.05 o 
  15   7   8       32.52       29.80      8.42 o 
 -14   8   8        5.70       -3.37     10.92 o 
 -12   8   8        9.70       -1.29      7.98 o 
 -10   8   8      180.24      188.09     13.22 o 
  -8   8   8      562.45      605.44     16.40 o 
  -6   8   8       56.38       47.97      6.70 o 
  -4   8   8      123.76      120.17      6.42 o 
  -2   8   8      629.86      612.10     12.65 o 
   0   8   8      357.15      368.30      9.32 o 
   2   8   8      193.50      161.48     13.95 o 
   4   8   8       17.23       36.63     16.24 o 
   6   8   8      159.22      131.02     10.75 o 
   8   8   8      142.71      142.96     10.65 o 
  10   8   8      299.27      291.17     14.63 o 
  12   8   8       23.59       32.73      8.42 o 
  14   8   8       57.30       71.06      8.03 o 
 -13   9   8       13.88       22.08     11.44 o 
 -11   9   8      128.16      127.95     15.34 o 
  -9   9   8       11.59       10.97      6.82 o 
  -7   9   8      320.06      371.60     13.70 o 
  -5   9   8       10.81       12.39      5.84 o 
  -3   9   8       21.78       19.04      3.82 o 
  -1   9   8     4654.10     4695.50     51.63 o 
   1   9   8     7126.28     6742.28     86.17 o 
   3   9   8     5419.22     5319.66     76.81 o 
   5   9   8     2923.09     2993.71     46.55 o 
   7   9   8     2762.31     2785.83     48.74 o 
   9   9   8     4441.87     4367.76     95.23 o 
  11   9   8     1844.88     1827.56     39.76 o 
  13   9   8      750.02      775.42     24.51 o 
  15   9   8      107.67      105.40     10.84 o 
 -14  10   8       12.61        8.52     21.63 o 
 -12  10   8        0.03        2.51     10.58 o 
 -10  10   8       25.60       19.99     11.78 o 
  -8  10   8       14.32       10.61      7.05 o 
  -6  10   8        6.50       11.59      6.13 o 
  -4  10   8       44.97       39.67      4.54 o 
  -2  10   8       42.24       38.71      5.28 o 
   0  10   8      349.91      338.04     14.82 o 
   2  10   8      447.53      440.76     16.66 o 
   4  10   8       51.88       37.56      7.81 o 
   6  10   8      115.98      107.42     18.49 o 
   8  10   8       31.55       27.23      9.93 o 
  10  10   8       19.48       24.34      9.30 o 
  12  10   8      114.05      130.99     13.21 o 
  14  10   8       32.75       35.12      7.08 o 
 -13  11   8        0.00       17.84     13.01 o 
 -11  11   8       20.09       12.84     11.26 o 
  -9  11   8      536.01      521.86     31.16 o 
  -7  11   8      291.72      324.17     20.53 o 
  -5  11   8        0.19       -6.19      6.19 o 
  -3  11   8       11.44       17.33      4.14 o 
  -1  11   8        8.51       10.49      4.22 o 
   1  11   8       85.41       80.06      9.68 o 
   3  11   8        0.01        4.34      6.66 o 
   5  11   8      461.62      458.23     27.36 o 
   7  11   8     1450.09     1425.35     67.63 o 
   9  11   8      695.38      672.44     25.26 o 
  11  11   8       64.56       51.22     11.37 o 
  13  11   8      105.27      122.94     18.25 o 
 -12  12   8      111.55       86.35     22.06 o 
 -10  12   8      252.46      205.63     19.85 o 
  -8  12   8      584.32      595.93     58.85 o 
  -6  12   8      279.51      299.17     31.11 o 
  -4  12   8      343.31      370.57     15.05 o 
  -2  12   8     1413.58     1415.89     20.45 o 
   0  12   8      820.11      893.54     56.44 o 
   2  12   8      247.88      273.07     15.15 o 
   4  12   8       26.08        3.25     10.94 o 
   6  12   8        0.35       -9.24      9.24 o 
   8  12   8      232.15      264.68     22.70 o 
  10  12   8      167.78      167.04     19.72 o 
  12  12   8        1.21       28.16     20.74 o 
 -11  13   8       24.25       40.36     19.71 o 
  -9  13   8        1.04       -9.90      9.90 o 
  -7  13   8        3.15        2.75      9.70 o 
  -5  13   8        3.07       14.55      9.79 o 
  -3  13   8      139.54      134.30     17.23 o 
  -1  13   8      148.30      131.60      8.95 o 
   1  13   8      846.02      782.17     41.44 o 
   3  13   8      920.18      924.32     70.30 o 
   5  13   8      621.20      658.17     32.37 o 
   7  13   8      794.10      751.48     40.69 o 
   9  13   8      365.75      407.18     28.40 o 
  11  13   8      452.23      435.98     39.42 o 
  -8  14   8       47.42       16.33     21.12 o 
  -6  14   8      451.39      502.63     46.65 o 
  -4  14   8      187.06      194.80     19.35 o 
  -2  14   8      100.27      106.62     27.92 o 
   0  14   8        2.71        3.33      7.47 o 
   2  14   8      313.66      329.41     27.74 o 
   4  14   8      120.33      145.77     20.00 o 
   6  14   8       36.68       15.83     14.83 o 
   8  14   8        1.86       -1.52     13.64 o 
  -7  15   8      106.50      115.92     23.93 o 
  -5  15   8       45.63       59.07     14.91 o 
  -3  15   8      136.89      142.48     31.16 o 
  -1  15   8      127.12      146.43     21.17 o 
   1  15   8       98.29       98.84     28.63 o 
   3  15   8       97.28      141.73     29.94 o 
   5  15   8        1.08        5.18     28.67 o 
   7  15   8        0.86        7.32     18.77 o 
   0  16   8        0.59       14.08     22.62 o 
   2  16   8        0.38      -16.99     16.99 o 
 -17   1   9      192.14      201.74     23.61 o 
 -15   1   9       16.24       17.19      7.13 o 
 -13   1   9       83.15       68.69      7.99 o 
 -11   1   9       63.80       52.11      5.00 o 
  -9   1   9       24.57       26.20      6.14 o 
  -7   1   9     1061.61     1351.31     16.80 o 
  -5   1   9      887.60      701.31      8.77 o 
  -3   1   9     5971.27     6500.62     47.16 o 
  -1   1   9       21.59       15.32      3.48 o 
   1   1   9       44.69      121.32      4.63 o 
   3   1   9      890.04     1352.08     13.00 o 
   5   1   9     2247.00     2194.95     28.02 o 
   7   1   9     3316.18     3388.20     27.54 o 
   9   1   9     3203.31     3115.40     30.36 o 
  11   1   9     2100.48     1979.34     30.37 o 
  13   1   9     2516.06     2535.04     51.89 o 
  15   1   9      429.32      412.24     18.06 o 
  17   1   9       83.93       85.12     11.47 o 
 -18   2   9        0.09       15.49     17.46 o 
 -16   2   9       73.22       77.64     10.24 o 
 -14   2   9        9.12       -2.17      5.66 o 
 -12   2   9       26.08       10.79      4.79 o 
 -10   2   9      690.07      592.25     11.70 o 
  -8   2   9      716.31      747.77     10.40 o 
  -6   2   9     3179.23     3247.73     26.15 o 
  -4   2   9     1220.14     1418.54     14.34 o 
  -2   2   9      289.88      349.10      8.35 o 
   0   2   9     1497.86     1757.13     29.53 o 
   2   2   9      409.68      377.10      5.94 o 
   4   2   9     2740.86     2591.76     21.46 o 
   6   2   9      216.00      217.12      5.35 o 
   8   2   9        4.63        6.17      3.06 o 
  10   2   9       64.60       49.67      4.94 o 
  12   2   9       86.38       99.97      7.62 o 
  14   2   9       13.59       17.58      6.77 o 
  16   2   9        3.58        1.86      7.50 o 
 -17   3   9       41.93       59.43     11.31 o 
 -15   3   9      133.16      136.98     10.98 o 
 -13   3   9       37.20       31.50      7.89 o 
 -11   3   9       65.64       79.93      5.76 o 
  -9   3   9      440.22      424.96     12.03 o 
  -7   3   9     2276.62     2116.22     19.64 o 
  -5   3   9        0.03        7.26      2.51 o 
  -3   3   9       77.14      108.16      4.24 o 
  -1   3   9      164.22      263.35      7.55 o 
   1   3   9      725.48      713.14     10.35 o 
   3   3   9     1652.42     1488.35     14.20 o 
   5   3   9      760.92      910.96      9.96 o 
   7   3   9     3686.73     3561.82     28.82 o 
   9   3   9     4062.06     3767.92     31.11 o 
  11   3   9     2204.61     2149.16     24.48 o 
  13   3   9      148.05      149.34     10.87 o 
  15   3   9      131.98      126.85     14.23 o 
  17   3   9      229.96      229.58     29.85 o 
 -16   4   9        6.22        6.33      8.30 o 
 -14   4   9       12.50       10.67      6.72 o 
 -12   4   9      171.77      189.13      9.26 o 
 -10   4   9      124.89      116.92      6.39 o 
  -8   4   9     3121.04     3061.93     31.56 o 
  -6   4   9     7213.97     7023.13     57.99 o 
  -4   4   9     1978.72     1954.81     19.07 o 
  -2   4   9     4523.75     4408.38     40.87 o 
   0   4   9     3846.21     3944.21     37.48 o 
   2   4   9     2087.82     2275.75     19.83 o 
   4   4   9     1905.33     1960.98     16.61 o 
   6   4   9      449.47      438.31      8.00 o 
   8   4   9      754.14      813.03     11.52 o 
  10   4   9       15.93       16.29      3.74 o 
  12   4   9        5.30       10.66      3.92 o 
  14   4   9       28.36       22.76      7.31 o 
  16   4   9      130.27      113.79     11.99 o 
 -17   5   9        0.02       24.69     16.14 o 
 -15   5   9        0.77       -2.45      7.32 o 
 -13   5   9        7.78       11.65      7.08 o 
 -11   5   9      919.86      895.61     18.04 o 
  -9   5   9     1029.24      980.43     16.03 o 
  -7   5   9     2222.99     2222.80     23.66 o 
  -5   5   9     1551.47     1505.11     16.58 o 
  -3   5   9      169.03      166.45      5.51 o 
  -1   5   9    11214.76    11423.81     97.35 o 
   1   5   9    11901.51    12385.91     94.25 o 
   3   5   9     1051.76     1071.96     11.94 o 
   5   5   9       45.89       65.08      4.09 o 
   7   5   9      536.19      508.16      8.98 o 
   9   5   9       43.13       57.68      4.72 o 
  11   5   9       25.80       24.41      4.53 o 
  13   5   9       14.83       15.71      4.49 o 
  15   5   9       78.22       80.64     10.41 o 
 -16   6   9        0.03       -0.99     10.74 o 
 -14   6   9        4.80       23.88     11.59 o 
 -12   6   9       14.79       26.94      6.98 o 
 -10   6   9       28.23       28.39      5.58 o 
  -8   6   9      734.62      703.49     13.46 o 
  -6   6   9     6136.55     6192.61     66.08 o 
  -4   6   9     2024.01     1966.03     24.51 o 
  -2   6   9       37.44       27.42      4.80 o 
   0   6   9      241.21      260.73      7.30 o 
   2   6   9        4.16        1.20      3.25 o 
   4   6   9       98.07      120.51      6.76 o 
   6   6   9      419.00      416.13      8.27 o 
   8   6   9      327.78      299.90      8.24 o 
  10   6   9     1024.25      942.89     16.31 o 
  12   6   9      212.17      200.67      8.04 o 
  14   6   9      205.30      201.79      8.79 o 
  16   6   9      157.84      190.89     25.81 o 
 -15   7   9       17.66       24.50     14.88 o 
 -13   7   9       43.12       27.52     11.29 o 
 -11   7   9      222.04      228.75     13.43 o 
  -9   7   9      111.27      102.32      7.53 o 
  -7   7   9      268.00      221.08     11.41 o 
  -5   7   9      625.53      584.19     12.86 o 
  -3   7   9      817.55      858.82     16.64 o 
  -1   7   9     1917.92     1941.24     32.73 o 
   1   7   9      190.21      193.53      6.86 o 
   3   7   9       49.07       48.20      5.89 o 
   5   7   9        2.11        3.08      4.89 o 
   7   7   9       27.38       33.60      5.72 o 
   9   7   9       92.47      105.30      6.88 o 
  11   7   9        1.96        9.55      4.48 o 
  13   7   9       11.38       10.13      4.49 o 
  15   7   9       19.47       17.97     11.16 o 
 -14   8   9        1.09       -2.11     11.06 o 
 -12   8   9        0.61       10.64     10.11 o 
 -10   8   9       22.56       20.60      7.39 o 
  -8   8   9       77.86       74.70      7.82 o 
  -6   8   9      308.86      310.77     16.31 o 
  -4   8   9     3998.49     3777.41     55.16 o 
  -2   8   9      931.41      925.26     16.31 o 
   0   8   9      419.54      340.97      9.64 o 
   2   8   9      951.04      831.85     15.86 o 
   4   8   9      251.73      268.83     12.80 o 
   6   8   9      195.61      161.21     11.74 o 
   8   8   9       53.55       53.68     14.54 o 
  10   8   9     1010.39     1005.57     25.28 o 
  12   8   9     1301.86     1294.11     21.95 o 
  14   8   9      745.49      771.76     17.45 o 
 -13   9   9       31.41       23.48     12.77 o 
 -11   9   9       24.71       15.87     10.68 o 
  -9   9   9      128.61      129.02     11.42 o 
  -7   9   9      359.76      342.92     13.34 o 
  -5   9   9        1.57       -5.18      5.38 o 
  -3   9   9        5.88        9.25      4.31 o 
  -1   9   9      313.99      282.68      8.98 o 
   1   9   9      835.28      900.38     15.75 o 
   3   9   9      614.56      642.66     19.01 o 
   5   9   9       29.86       26.09     12.39 o 
   7   9   9       27.66       17.94      8.04 o 
   9   9   9        1.99        9.53     17.13 o 
  11   9   9       21.17       29.53      6.93 o 
  13   9   9      179.91      162.08      9.48 o 
  15   9   9        3.98       11.77      7.15 o 
 -12  10   9      140.89      147.96     17.94 o 
 -10  10   9        0.20       -3.45      9.36 o 
  -8  10   9      372.89      388.59     19.89 o 
  -6  10   9      107.01       96.41     10.54 o 
  -4  10   9      399.32      416.40     11.58 o 
  -2  10   9        8.48        5.12     10.43 o 
   0  10   9      546.09      532.30     18.67 o 
   2  10   9       89.64       99.69     16.10 o 
   4  10   9        4.74        6.51      6.41 o 
   6  10   9      285.34      310.98     20.15 o 
   8  10   9      633.75      609.72     24.09 o 
  10  10   9     1134.38     1142.26     32.50 o 
  12  10   9      679.91      702.68     19.73 o 
 -13  11   9        7.72       10.61     16.99 o 
 -11  11   9        0.69       11.44     24.17 o 
  -9  11   9       99.05       94.74     19.95 o 
  -7  11   9      363.11      388.19     17.28 o 
  -5  11   9      220.63      196.94     11.87 o 
  -3  11   9      406.34      383.32     10.03 o 
  -1  11   9      156.83      163.94      7.76 o 
   1  11   9       62.77       64.50      7.10 o 
   3  11   9      750.37      727.49     33.64 o 
   5  11   9       39.37       31.41     11.80 o 
   7  11   9       14.88       -4.77     20.79 o 
   9  11   9       74.05       75.12     17.55 o 
  11  11   9        1.12       -7.75      8.91 o 
  13  11   9        0.22        6.23     21.31 o 
 -12  12   9       82.40       81.00     22.81 o 
 -10  12   9        0.05        6.78     11.56 o 
  -8  12   9       39.03       27.05     28.49 o 
  -6  12   9      137.05      143.90     12.46 o 
  -4  12   9       33.94       42.78      7.98 o 
  -2  12   9       40.18       27.08      6.48 o 
   0  12   9        0.05       -0.05      4.26 o 
   2  12   9       24.77       25.78      7.89 o 
   4  12   9       95.24      107.60     15.90 o 
   6  12   9      183.34      215.11     20.61 o 
   8  12   9      462.73      409.26     26.54 o 
  10  12   9      151.58      159.78     20.31 o 
  12  12   9      170.85      216.07     21.73 o 
 -11  13   9       23.32       19.71     17.18 o 
  -9  13   9      112.45      120.91     17.29 o 
  -7  13   9      395.97      391.33     24.07 o 
  -5  13   9      391.81      307.31     52.28 o 
  -3  13   9      204.58      187.08     12.33 o 
  -1  13   9      578.41      583.81     15.46 o 
   1  13   9      384.37      391.95     12.56 o 
   3  13   9      183.27      172.06     19.70 o 
   5  13   9      113.21       76.63     16.05 o 
   7  13   9       14.76      -10.11     11.87 o 
   9  13   9       14.23        5.37     12.68 o 
  11  13   9        0.30        2.82     19.34 o 
  -8  14   9       54.30       53.41     25.25 o 
  -6  14   9       92.26       96.30     26.75 o 
  -4  14   9      195.05      223.01     33.88 o 
  -2  14   9      534.51      528.59     31.64 o 
   0  14   9      381.06      399.76     15.86 o 
   2  14   9       20.59       36.50     15.58 o 
   4  14   9        0.56        8.54     20.18 o 
   6  14   9       14.41        7.56     13.67 o 
   8  14   9       14.11       22.15     20.56 o 
  -5  15   9      579.12      527.69     29.96 o 
  -3  15   9      391.74      399.47     42.80 o 
  -1  15   9      183.75      165.21     22.43 o 
   1  15   9       42.45       35.77      7.98 o 
   3  15   9       63.95       78.10     13.16 o 
   5  15   9      212.66      281.58     39.80 o 
   0  16   9        4.03       20.46     23.00 o 
   2  16   9       47.48       59.22      9.49 o 
 -16   0  10      529.27      572.63     27.44 o 
 -14   0  10      926.58      984.69     32.59 o 
 -12   0  10      637.73      748.69     25.74 o 
 -10   0  10       17.85       -1.40      4.09 o 
  -8   0  10      236.94      237.65     12.26 o 
  -6   0  10     1225.44     1016.33     16.38 o 
  -4   0  10     3236.12     3284.14     46.98 o 
  -2   0  10       38.14       32.22      4.05 o 
   0   0  10      646.41      827.27     19.91 o 
   2   0  10    13725.89    13994.86    129.90 o 
   4   0  10     1676.14     1633.16     22.04 o 
   6   0  10     1922.38     2039.65     26.65 o 
   8   0  10     1626.81     1526.08     22.81 o 
  10   0  10       35.61       27.35      7.03 o 
  12   0  10      485.30      436.30     21.74 o 
  14   0  10      597.23      592.12     54.35 o 
  16   0  10       25.79       23.70     11.86 o 
 -17   1  10        7.25        6.55      8.77 o 
 -15   1  10       69.58       86.00     11.04 o 
 -13   1  10        1.08       10.07      6.46 o 
 -11   1  10       37.12       26.81      4.51 o 
  -9   1  10      365.22      299.60      7.07 o 
  -7   1  10      817.98      776.36     10.38 o 
  -5   1  10     4715.25     4663.25     36.84 o 
  -3   1  10     3586.84     3828.57     33.04 o 
  -1   1  10     4415.28     4623.28     48.89 o 
   1   1  10    10888.99    11550.88     97.22 o 
   3   1  10     5648.13     5947.56     42.52 o 
   5   1  10     3857.50     3999.75     31.03 o 
   7   1  10     1807.92     1759.26     17.47 o 
   9   1  10     1172.40     1106.54     14.49 o 
  11   1  10     1100.39     1046.77     18.31 o 
  13   1  10      133.24      141.80     10.92 o 
  15   1  10        9.02        2.02      7.01 o 
  17   1  10        4.81       16.50      9.79 o 
 -16   2  10      109.65      113.86     12.71 o 
 -14   2  10      390.36      400.16     15.17 o 
 -12   2  10      454.76      446.76     14.11 o 
 -10   2  10      518.29      488.92     10.76 o 
  -8   2  10       24.39       27.81      3.57 o 
  -6   2  10      208.33      227.72      9.05 o 
  -4   2  10      932.75     1043.39     12.52 o 
  -2   2  10      379.96      329.81      6.73 o 
   0   2  10     1271.28     1494.97     20.55 o 
   2   2  10       36.39       21.17      2.54 o 
   4   2  10      994.23     1076.88     11.92 o 
   6   2  10     1303.14     1310.47     14.11 o 
   8   2  10      403.79      352.67      7.90 o 
  10   2  10      625.22      624.87     12.47 o 
  12   2  10     1268.39     1266.78     21.24 o 
  14   2  10      221.35      220.65     13.10 o 
  16   2  10       64.64       59.58     10.07 o 
 -17   3  10       18.42       19.58     11.17 o 
 -15   3  10       15.23       15.90      8.24 o 
 -13   3  10       22.42       19.54      6.54 o 
 -11   3  10        0.38       10.95      4.24 o 
  -9   3  10        0.15        0.76      3.72 o 
  -7   3  10      573.03      479.93     10.56 o 
  -5   3  10      575.18      587.84     12.87 o 
  -3   3  10      194.05      249.80      6.10 o 
  -1   3  10     3729.09     3375.87     37.96 o 
   1   3  10      763.40      755.40     12.25 o 
   3   3  10      261.71      303.60      5.91 o 
   5   3  10      310.77      298.21      8.25 o 
   7   3  10      127.16      129.49      4.95 o 
   9   3  10      155.24      142.04      6.63 o 
  11   3  10       58.69       46.44      5.36 o 
  13   3  10        1.27       -0.32      5.91 o 
  15   3  10        0.93        3.18      7.46 o 
  17   3  10       64.30       66.74     21.96 o 
 -16   4  10        0.65       -1.46      7.79 o 
 -14   4  10       44.34       51.84      9.53 o 
 -12   4  10      246.77      261.30     10.54 o 
 -10   4  10       28.49       45.58      5.17 o 
  -8   4  10     1220.57     1191.15     29.82 o 
  -6   4  10     4462.48     4519.77     37.53 o 
  -4   4  10     1813.93     1947.11     19.40 o 
  -2   4  10     2364.36     2150.17     25.60 o 
   0   4  10     7060.32     6805.49     60.48 o 
   2   4  10     8345.82     8914.59     69.92 o 
   4   4  10    10153.90    10164.27     65.14 o 
   6   4  10     6229.40     6179.69     45.55 o 
   8   4  10     1010.20     1031.50     13.16 o 
  10   4  10      454.68      440.19      9.83 o 
  12   4  10      243.79      245.45      8.32 o 
  14   4  10       31.80       19.60      7.55 o 
  16   4  10       52.51       64.03     10.81 o 
 -17   5  10        2.51       52.84     18.68 o 
 -15   5  10        0.68       -5.77      8.98 o 
 -13   5  10       40.41       39.74      7.34 o 
 -11   5  10      210.77      235.78     10.19 o 
  -9   5  10       70.11       73.88      5.94 o 
  -7   5  10     4762.94     4785.12     40.30 o 
  -5   5  10     3275.15     3237.50     31.73 o 
  -3   5  10     1475.78     1249.87     15.10 o 
  -1   5  10     6762.21     6664.68     60.30 o 
   1   5  10     8596.77     8334.65     73.32 o 
   3   5  10    12465.69    12729.07     89.67 o 
   5   5  10    12331.50    12177.72     82.48 o 
   7   5  10     1549.23     1550.44     16.97 o 
   9   5  10       53.44       50.96      4.71 o 
  11   5  10      129.90      128.25      6.51 o 
  13   5  10      404.57      406.47     10.97 o 
  15   5  10       50.39       54.73      9.83 o 
 -16   6  10        1.08       15.96     15.39 o 
 -14   6  10        3.79        7.77     10.47 o 
 -12   6  10       10.06        3.79      6.69 o 
 -10   6  10      306.95      323.93     12.50 o 
  -8   6  10      148.48      154.10      8.32 o 
  -6   6  10      391.83      398.03     10.31 o 
  -4   6  10      367.38      355.08      9.64 o 
  -2   6  10      398.53      343.68     11.33 o 
   0   6  10     3436.72     3480.23     37.18 o 
   2   6  10      560.79      576.62     11.02 o 
   4   6  10      283.63      279.03      7.17 o 
   6   6  10      284.59      320.54      7.51 o 
   8   6  10      134.53      138.72      6.55 o 
  10   6  10      534.57      542.54     11.62 o 
  12   6  10       36.65       39.94      5.06 o 
  14   6  10       68.63       71.05      6.64 o 
  16   6  10       30.16       46.12     13.08 o 
 -15   7  10       66.81       70.69     17.46 o 
 -13   7  10       24.79       21.43     10.60 o 
 -11   7  10      261.06      264.87     14.46 o 
  -9   7  10      234.43      235.52     11.27 o 
  -7   7  10      106.09      105.29      8.37 o 
  -5   7  10      226.60      245.23      8.57 o 
  -3   7  10     1135.16     1071.85     19.35 o 
  -1   7  10      843.08      842.53     16.26 o 
   1   7  10      544.95      469.31     10.24 o 
   3   7  10        0.33        2.39      5.44 o 
   5   7  10      157.72      191.65      7.79 o 
   7   7  10      327.98      299.15      9.29 o 
   9   7  10      190.30      222.30      8.68 o 
  11   7  10       94.37       83.60      6.71 o 
  13   7  10      179.47      183.47      9.23 o 
  15   7  10      206.12      200.45     19.90 o 
 -14   8  10       52.98       31.35     15.53 o 
 -12   8  10      219.10      243.69     19.34 o 
 -10   8  10      142.52      149.91     14.33 o 
  -8   8  10      394.55      390.38     14.04 o 
  -6   8  10     1571.66     1527.22     27.67 o 
  -4   8  10     1634.68     1676.53     23.64 o 
  -2   8  10     3264.74     3288.50     46.69 o 
   0   8  10     2177.30     2112.59     25.74 o 
   2   8  10     1571.31     1555.84     21.30 o 
   4   8  10     4397.84     4192.22     43.36 o 
   6   8  10     2335.95     2310.08     29.73 o 
   8   8  10     1705.83     1724.39     29.27 o 
  10   8  10      700.56      687.90     15.18 o 
  12   8  10       56.29       54.04      6.46 o 
  14   8  10      154.69      157.66      9.88 o 
 -13   9  10      104.25      121.00     21.02 o 
 -11   9  10      118.63       95.71     12.99 o 
  -9   9  10      346.53      389.63     17.34 o 
  -7   9  10      276.93      292.82     12.93 o 
  -5   9  10       31.05       21.03      6.83 o 
  -3   9  10     2308.20     2254.82     32.96 o 
  -1   9  10     1882.57     1784.62     23.62 o 
   1   9  10      888.47      829.93     15.13 o 
   3   9  10      779.20      767.56     14.83 o 
   5   9  10      100.47      100.33      6.47 o 
   7   9  10      491.37      493.77     21.12 o 
   9   9  10      252.55      236.41     10.22 o 
  11   9  10       55.19       60.68      6.86 o 
  13   9  10      183.55      196.87     10.10 o 
 -12  10  10       16.04       20.51     25.48 o 
 -10  10  10        2.39        8.09      7.70 o 
  -8  10  10       17.10       15.15     13.00 o 
  -6  10  10      176.52      186.38     11.50 o 
  -4  10  10      211.66      196.39      8.78 o 
  -2  10  10       49.94       59.85      5.88 o 
   0  10  10      147.54      184.88     10.79 o 
   2  10  10      679.64      650.76     13.96 o 
   4  10  10     1107.84      980.55     21.33 o 
   6  10  10      160.96      145.12     11.01 o 
   8  10  10       27.76       32.08      8.09 o 
  10  10  10       38.25       28.07      6.09 o 
  12  10  10        4.77        8.40      5.92 o 
 -11  11  10      381.57      377.36     25.00 o 
  -9  11  10      149.93      168.55     26.66 o 
  -7  11  10        2.95       12.35      7.25 o 
  -5  11  10       88.48       89.97      9.38 o 
  -3  11  10       54.42       52.53      8.10 o 
  -1  11  10       80.44      101.17      7.23 o 
   1  11  10       13.96        7.22      4.21 o 
   3  11  10      240.75      247.45     10.17 o 
   5  11  10       16.12        8.02      7.82 o 
   7  11  10       18.68       19.46     10.81 o 
   9  11  10      269.99      265.32     15.39 o 
  11  11  10      248.09      272.07     12.24 o 
  13  11  10       40.52       39.61     19.62 o 
 -10  12  10        0.30       -5.00     12.44 o 
  -8  12  10      115.35       96.98     15.23 o 
  -6  12  10      208.35      208.97     14.37 o 
  -4  12  10       88.65       95.91     12.02 o 
  -2  12  10      342.99      330.05     10.99 o 
   0  12  10        0.79        2.12      5.66 o 
   2  12  10      459.86      496.55     14.41 o 
   4  12  10      634.88      596.42     35.46 o 
   6  12  10       74.23      107.78     19.71 o 
   8  12  10      290.03      294.71     19.69 o 
  10  12  10       79.85       70.20      8.83 o 
  12  12  10        5.93       24.36     13.17 o 
  -9  13  10        8.68        7.18     11.87 o 
  -7  13  10        1.99       23.37     11.13 o 
  -5  13  10      102.51       93.18     12.98 o 
  -3  13  10      334.74      308.50     15.10 o 
  -1  13  10      809.38      839.66     19.03 o 
   1  13  10     1351.63     1382.81     28.12 o 
   3  13  10      546.50      549.40     18.68 o 
   5  13  10      323.33      302.28     20.08 o 
   7  13  10      105.59       93.74     11.77 o 
   9  13  10       27.39       18.55     11.38 o 
  -8  14  10      112.46      139.38     23.28 o 
  -6  14  10      310.96      309.79     22.81 o 
  -4  14  10      431.16      434.45     26.16 o 
  -2  14  10      418.58      442.62     21.86 o 
   0  14  10      713.45      751.06     19.12 o 
   2  14  10      691.16      662.09     20.79 o 
   4  14  10      818.58      776.82     23.19 o 
   6  14  10      813.84      776.37     30.87 o 
  -5  15  10       26.73       65.61     19.05 o 
  -3  15  10       22.76       27.31     22.25 o 
  -1  15  10      166.07      203.86     24.25 o 
   1  15  10       72.28       73.76      9.32 o 
   3  15  10       70.42       76.05     10.03 o 
   5  15  10        5.74       12.53     13.28 o 
   0  16  10       22.01       -2.25     22.34 o 
   2  16  10        4.41        8.30     15.49 o 
 -17   1  11        5.08       16.07     11.57 o 
 -15   1  11      716.39      719.33     32.52 o 
 -13   1  11     1138.63     1078.87     23.22 o 
 -11   1  11     1481.09     1492.05     18.81 o 
  -9   1  11     1866.60     2010.75     22.78 o 
  -7   1  11     1836.46     1972.48     18.79 o 
  -5   1  11      780.78      845.01     11.51 o 
  -3   1  11      294.54      252.53      6.48 o 
  -1   1  11     1574.49     1248.88     18.92 o 
   1   1  11      559.77      705.70     13.57 o 
   3   1  11     1540.22     1478.41     19.05 o 
   5   1  11       49.82       86.72      4.17 o 
   7   1  11     1922.54     1760.86     17.81 o 
   9   1  11      769.66      797.02     12.30 o 
  11   1  11        0.53        5.17      4.40 o 
  13   1  11       96.60       92.65      9.70 o 
  15   1  11        0.32        3.92      7.30 o 
 -16   2  11        0.46        6.84      8.65 o 
 -14   2  11        0.20        7.37      7.48 o 
 -12   2  11       10.66        7.88      4.73 o 
 -10   2  11      146.32      123.72      7.67 o 
  -8   2  11      168.87      170.93      5.71 o 
  -6   2  11       72.61       77.88      4.10 o 
  -4   2  11       14.83       25.80      3.44 o 
  -2   2  11      294.23      291.51      6.68 o 
   0   2  11     1739.75     1993.50     29.51 o 
   2   2  11     5326.84     5506.01     42.65 o 
   4   2  11     3491.72     3378.64     27.40 o 
   6   2  11      545.05      590.06      9.53 o 
   8   2  11       23.20       33.84      3.91 o 
  10   2  11      279.10      257.09      8.56 o 
  12   2  11      479.40      465.18     12.95 o 
  14   2  11      248.89      263.84     14.10 o 
  16   2  11       27.62       25.52      8.57 o 
 -17   3  11        2.47       30.88     16.99 o 
 -15   3  11       23.10       16.01      8.29 o 
 -13   3  11      630.48      658.39     21.33 o 
 -11   3  11     1264.05     1252.61     21.51 o 
  -9   3  11     1628.52     1642.97     21.13 o 
  -7   3  11      225.43      254.95      9.99 o 
  -5   3  11       86.01       84.56      4.08 o 
  -3   3  11        0.09       -0.86      2.57 o 
  -1   3  11      107.69      104.44      5.81 o 
   1   3  11      587.64      613.85      9.80 o 
   3   3  11     1098.41      997.75     12.34 o 
   5   3  11     6623.29     6342.17     46.56 o 
   7   3  11     1759.14     1769.96     19.62 o 
   9   3  11       56.31       58.08      4.72 o 
  11   3  11        0.03        4.79      4.14 o 
  13   3  11       32.99       23.04      7.35 o 
  15   3  11      243.13      257.27     14.89 o 
 -16   4  11       80.99       95.34     12.32 o 
 -14   4  11        0.05        7.06      7.58 o 
 -12   4  11      108.98      110.26      7.67 o 
 -10   4  11       10.35       17.00      4.89 o 
  -8   4  11      262.06      284.97     12.90 o 
  -6   4  11     1163.95     1180.57     13.83 o 
  -4   4  11        9.97       13.52      3.10 o 
  -2   4  11      424.06      423.68      8.46 o 
   0   4  11     3689.07     3584.96     38.40 o 
   2   4  11     2557.81     2426.03     27.58 o 
   4   4  11    11825.31    11629.36     79.27 o 
   6   4  11     5396.91     5402.57     41.18 o 
   8   4  11      177.85      201.62      6.26 o 
  10   4  11     1417.61     1373.58     24.55 o 
  12   4  11      670.74      667.02     14.65 o 
  14   4  11      451.41      476.78     18.21 o 
  16   4  11      135.67      142.97     13.30 o 
 -17   5  11        4.16       32.38     16.89 o 
 -15   5  11       30.79       31.68     12.06 o 
 -13   5  11      125.40       98.43     11.23 o 
 -11   5  11      446.97      472.00     14.17 o 
  -9   5  11       84.14       84.75      6.71 o 
  -7   5  11      673.17      651.32     11.14 o 
  -5   5  11      540.62      502.64      9.92 o 
  -3   5  11        5.09       12.36      4.40 o 
  -1   5  11        8.51        8.93      2.33 o 
   1   5  11     3613.01     3538.11     35.57 o 
   3   5  11     7684.65     7338.60     54.77 o 
   5   5  11     6547.13     6531.13     48.26 o 
   7   5  11      732.35      763.28     12.32 o 
   9   5  11       96.98       83.35      5.35 o 
  11   5  11      880.91      864.22     14.81 o 
  13   5  11      785.28      772.33     14.87 o 
  15   5  11      247.13      287.88     21.72 o 
 -16   6  11       26.69       30.22     17.74 o 
 -14   6  11       10.71       -5.36      9.60 o 
 -12   6  11      507.20      532.37     20.28 o 
 -10   6  11      655.79      711.27     18.25 o 
  -8   6  11       24.04       24.49      5.95 o 
  -6   6  11      276.46      267.05      9.08 o 
  -4   6  11      429.90      413.45     13.20 o 
  -2   6  11        0.29        1.63      4.58 o 
   0   6  11       45.88       61.50      5.21 o 
   2   6  11      439.70      356.16      8.90 o 
   4   6  11     2045.41     2030.13     21.83 o 
   6   6  11     1769.06     1844.57     19.31 o 
   8   6  11      307.27      323.12      9.73 o 
  10   6  11      334.55      358.63     12.50 o 
  12   6  11      456.51      454.44     11.52 o 
  14   6  11       47.93       49.75      6.46 o 
 -15   7  11       31.45       49.45     13.98 o 
 -13   7  11        7.46       42.04     12.21 o 
 -11   7  11        2.97       -5.70      6.30 o 
  -9   7  11       16.94       22.51      6.21 o 
  -7   7  11       23.87       27.24      6.18 o 
  -5   7  11      938.71      953.85     16.79 o 
  -3   7  11     1144.98     1128.42     20.48 o 
  -1   7  11     1746.09     1735.83     26.13 o 
   1   7  11      817.46      739.96     13.20 o 
   3   7  11      197.99      165.47      7.96 o 
   5   7  11     1329.59     1251.56     18.68 o 
   7   7  11      788.59      787.49     14.69 o 
   9   7  11     1130.48     1144.40     18.93 o 
  11   7  11      551.30      566.74     13.74 o 
  13   7  11       36.12       27.55      5.80 o 
  15   7  11       55.30       63.26     19.52 o 
 -14   8  11      384.62      399.31     25.35 o 
 -12   8  11       68.00       75.10     10.69 o 
 -10   8  11      114.94       98.12     10.51 o 
  -8   8  11      197.74      181.13     10.74 o 
  -6   8  11     1709.08     1581.67     49.08 o 
  -4   8  11     1563.29     1557.51     22.98 o 
  -2   8  11        1.00       -1.87      5.16 o 
   0   8  11      694.24      668.95     18.22 o 
   2   8  11     1919.45     1707.40     22.80 o 
   4   8  11      332.31      348.10      9.94 o 
   6   8  11      144.36      157.84      8.41 o 
   8   8  11      789.88      787.96     16.67 o 
  10   8  11      325.80      354.07     13.42 o 
  12   8  11      171.39      183.39      9.42 o 
  14   8  11        1.22        4.65      5.49 o 
 -13   9  11        9.07       19.51     12.29 o 
 -11   9  11        0.02        4.10      7.58 o 
  -9   9  11        3.51       -4.24      6.48 o 
  -7   9  11       83.70       84.13      8.77 o 
  -5   9  11      385.16      364.89     14.43 o 
  -3   9  11      205.07      222.63     10.20 o 
  -1   9  11      105.62      109.35      7.07 o 
   1   9  11       62.71       80.92      6.26 o 
   3   9  11       47.62       60.07      5.51 o 
   5   9  11      644.33      638.75     14.30 o 
   7   9  11      102.19      102.05      7.81 o 
   9   9  11       40.25       46.80      6.27 o 
  11   9  11        1.36        4.29      4.79 o 
  13   9  11       10.64        9.27      5.80 o 
 -12  10  11      305.42      303.29     54.20 o 
 -10  10  11      481.22      483.16     26.63 o 
  -8  10  11      699.12      726.69     23.39 o 
  -6  10  11      418.01      390.61     15.41 o 
  -4  10  11      940.69      908.19     17.63 o 
  -2  10  11     1101.35     1038.97     23.52 o 
   0  10  11      242.01      219.17     10.26 o 
   2  10  11      163.50      153.96      7.80 o 
   4  10  11      432.36      428.16     12.47 o 
   6  10  11      187.76      206.61     10.38 o 
   8  10  11      107.69      105.12      8.50 o 
  10  10  11        2.50        8.84      5.22 o 
  12  10  11        0.73       -1.21      5.05 o 
 -11  11  11        0.93        0.75     10.82 o 
  -9  11  11       52.72       49.18     12.19 o 
  -7  11  11        1.24       16.87      7.71 o 
  -5  11  11       89.07       98.10      9.83 o 
  -3  11  11      204.01      198.04      9.47 o 
  -1  11  11       81.45       82.96      7.99 o 
   1  11  11       11.97        7.65      4.53 o 
   3  11  11      104.49       98.64     12.37 o 
   5  11  11      226.28      219.76     10.78 o 
   7  11  11        2.73        5.63      5.25 o 
   9  11  11       14.63       13.50      6.24 o 
  11  11  11       17.51       19.33      6.42 o 
 -10  12  11      240.60      253.33     21.88 o 
  -8  12  11      149.59      148.35     13.56 o 
  -6  12  11      156.30      139.14     19.72 o 
  -4  12  11       14.11       24.63      7.43 o 
  -2  12  11       77.56       86.23      7.05 o 
   0  12  11       40.25       39.74      6.25 o 
   2  12  11      218.12      202.02     10.13 o 
   4  12  11      253.81      238.67     14.20 o 
   6  12  11      417.10      387.16     16.20 o 
   8  12  11      148.42      143.51     12.64 o 
  10  12  11        0.15       -5.48      5.48 o 
  -9  13  11       21.72       17.16     12.83 o 
  -7  13  11       36.94       41.24     13.41 o 
  -5  13  11       72.76       65.26     11.23 o 
  -3  13  11       19.10       12.57      7.68 o 
  -1  13  11       52.72       43.33      6.98 o 
   1  13  11      463.51      421.02     14.28 o 
   3  13  11      839.88      827.43     22.76 o 
   5  13  11      610.51      654.58     21.03 o 
   7  13  11      160.40      152.44     12.19 o 
  -8  14  11        1.86       20.46     15.11 o 
  -6  14  11        0.13        8.56     11.11 o 
  -4  14  11       38.76       49.97     10.67 o 
  -2  14  11       36.59       41.44     10.30 o 
   0  14  11       71.86       65.93      8.62 o 
   2  14  11      215.25      219.64     19.20 o 
   4  14  11      265.98      258.51     21.57 o 
   6  14  11      111.19      123.36     11.41 o 
  -3  15  11        2.91       17.74     21.12 o 
  -1  15  11       61.62       48.23     17.02 o 
   1  15  11       41.05       34.84     10.51 o 
   3  15  11       37.67       39.14     13.27 o 
   0  16  11       57.67       63.64     27.50 o 
 -16   0  12      247.52      265.91     29.94 o 
 -14   0  12     1120.72     1145.10     51.91 o 
 -12   0  12      342.82      341.25     14.36 o 
 -10   0  12     1685.93     1593.40     43.77 o 
  -8   0  12     1699.23     1502.01     22.98 o 
  -6   0  12     8686.63     8123.70     80.78 o 
  -4   0  12    35074.90    36179.70    323.97 o 
  -2   0  12    31412.50    32851.20    422.80 o 
   0   0  12    10940.02    10993.09    150.89 o 
   2   0  12        3.56        5.30      3.89 o 
   4   0  12     4578.41     4459.82     49.01 o 
   6   0  12    10927.20    11067.30    108.26 o 
   8   0  12     1075.38     1015.87     27.35 o 
  10   0  12      779.10      677.89     24.77 o 
  12   0  12      290.43      286.09     19.08 o 
  14   0  12      448.04      446.65     24.98 o 
  16   0  12      260.64      277.15     40.08 o 
 -17   1  12       14.90        9.10     16.52 o 
 -15   1  12        4.57        0.85      9.62 o 
 -13   1  12       21.64       40.00      8.94 o 
 -11   1  12        2.15        2.19      3.47 o 
  -9   1  12        0.01       -0.81      3.00 o 
  -7   1  12      158.31      149.87      5.21 o 
  -5   1  12       13.03       19.52      3.09 o 
  -3   1  12      103.35      136.04      5.26 o 
  -1   1  12      571.34      714.30     15.89 o 
   1   1  12       19.30       22.77      3.24 o 
   3   1  12       89.10      108.13      4.29 o 
   5   1  12       42.02       38.22      3.61 o 
   7   1  12       58.87       43.93      3.97 o 
   9   1  12        0.63       -0.46      3.13 o 
  11   1  12        5.96        7.08      4.45 o 
  13   1  12      123.81      126.12     12.80 o 
  15   1  12       23.42       19.07      8.28 o 
 -16   2  12       14.32       27.19     12.01 o 
 -14   2  12      205.46      256.02     16.50 o 
 -12   2  12       64.13       77.49      7.65 o 
 -10   2  12      206.64      199.72      9.60 o 
  -8   2  12     2201.98     2028.18     20.02 o 
  -6   2  12     4854.96     4583.27     62.93 o 
  -4   2  12     5099.79     5018.90     40.52 o 
  -2   2  12     1459.90     1524.35     19.69 o 
   0   2  12      168.03      136.21      9.43 o 
   2   2  12       58.86       84.96      7.39 o 
   4   2  12      305.60      250.90      6.20 o 
   6   2  12       42.27       43.59      3.83 o 
   8   2  12     1104.60     1064.88     14.68 o 
  10   2  12     1360.50     1300.26     19.43 o 
  12   2  12     1161.01     1149.48     20.82 o 
  14   2  12      234.98      239.50     16.37 o 
  16   2  12        1.92       -4.41      7.65 o 
 -17   3  12       29.08       32.76     16.71 o 
 -15   3  12      103.71       93.40     11.51 o 
 -13   3  12        0.63       -1.37      5.62 o 
 -11   3  12       19.50       31.94      5.49 o 
  -9   3  12      206.53      202.22      7.68 o 
  -7   3  12       21.22       20.49      3.85 o 
  -5   3  12      519.64      513.74      8.95 o 
  -3   3  12       51.18       57.58      4.83 o 
  -1   3  12      205.39      202.51     10.19 o 
   1   3  12     1884.57     1941.10     21.81 o 
   3   3  12     1764.17     1759.24     19.42 o 
   5   3  12     5151.29     4997.98     38.59 o 
   7   3  12     1150.00     1121.68     15.07 o 
   9   3  12      839.81      819.52     13.24 o 
  11   3  12     1694.30     1677.70     23.47 o 
  13   3  12      515.19      507.35     18.02 o 
  15   3  12      434.59      443.62     21.67 o 
 -16   4  12       41.91       39.23     19.52 o 
 -14   4  12        4.80       17.19      8.14 o 
 -12   4  12      325.91      321.31     11.40 o 
 -10   4  12      413.13      375.26     11.44 o 
  -8   4  12      859.14      796.32     15.59 o 
  -6   4  12     1667.35     1581.92     18.13 o 
  -4   4  12     1720.41     1707.69     18.47 o 
  -2   4  12     3482.33     3620.74     56.31 o 
   0   4  12     5281.65     5550.61     59.13 o 
   2   4  12     2649.92     2511.65     27.20 o 
   4   4  12       49.65       44.39      3.83 o 
   6   4  12        0.33       -3.22      3.22 o 
   8   4  12      251.22      257.11      8.43 o 
  10   4  12       70.05       61.90      5.75 o 
  12   4  12      223.38      245.35      9.75 o 
  14   4  12       80.77      113.42     12.18 o 
  16   4  12       47.56       25.31     24.50 o 
 -15   5  12       97.91      120.79     15.95 o 
 -13   5  12       24.72       20.96      8.01 o 
 -11   5  12       72.00       63.87      7.67 o 
  -9   5  12        5.86       16.35      5.65 o 
  -7   5  12      467.76      455.81     13.81 o 
  -5   5  12      715.96      735.29     14.72 o 
  -3   5  12     1180.71     1271.79     22.16 o 
  -1   5  12     1712.64     1788.26     21.27 o 
   1   5  12     1387.21     1318.11     17.90 o 
   3   5  12        0.41        4.30      3.45 o 
   5   5  12     1027.68     1091.33     13.66 o 
   7   5  12      115.76      114.69      6.31 o 
   9   5  12       20.89       22.23      4.15 o 
  11   5  12      342.40      371.57     11.39 o 
  13   5  12       67.53       54.11      7.26 o 
  15   5  12      258.04      244.71     15.17 o 
 -16   6  12       11.86       40.83     17.74 o 
 -14   6  12       21.64       12.83     11.51 o 
 -12   6  12        9.06        8.54     13.83 o 
 -10   6  12        8.77       17.43      6.16 o 
  -8   6  12      145.38      173.20      9.86 o 
  -6   6  12        2.88        1.05      4.26 o 
  -4   6  12       50.71       48.42      6.49 o 
  -2   6  12      143.52      125.16     12.27 o 
   0   6  12      355.58      347.73      8.73 o 
   2   6  12     3156.90     3134.93     38.10 o 
   4   6  12     3134.34     2975.52     32.64 o 
   6   6  12      804.67      810.40     13.10 o 
   8   6  12      156.72      168.33      6.89 o 
  10   6  12      972.04      973.32     15.96 o 
  12   6  12     1168.89     1152.96     18.45 o 
  14   6  12      640.62      636.68     22.51 o 
 -15   7  12      106.49      148.77     25.15 o 
 -13   7  12       55.61       62.30     14.57 o 
 -11   7  12       86.15      130.32     11.75 o 
  -9   7  12        5.66        1.96      6.45 o 
  -7   7  12       70.04       83.85      8.03 o 
  -5   7  12     3665.66     3696.55     41.29 o 
  -3   7  12     1701.09     1540.08     28.22 o 
  -1   7  12       27.37       20.62      5.53 o 
   1   7  12      331.61      283.29      9.61 o 
   3   7  12     1670.30     1646.85     29.88 o 
   5   7  12       47.36       49.66      7.35 o 
   7   7  12       26.50       16.68      4.40 o 
   9   7  12      814.06      832.34     16.10 o 
  11   7  12      773.69      797.56     16.47 o 
  13   7  12      656.61      662.19     16.55 o 
  15   7  12       88.81       70.96     20.37 o 
 -14   8  12        9.26        9.88     12.20 o 
 -12   8  12        6.42       -4.26      8.49 o 
 -10   8  12       88.42      111.55     15.41 o 
  -8   8  12       43.46       35.54      7.02 o 
  -6   8  12       34.14       19.98      6.61 o 
  -4   8  12       21.57       39.17      5.62 o 
  -2   8  12      175.45      189.66     11.07 o 
   0   8  12       34.11       39.94     10.34 o 
   2   8  12       57.99       72.20      5.60 o 
   4   8  12        6.96        6.21      4.08 o 
   6   8  12       21.03       19.70      4.77 o 
   8   8  12       58.21       53.67      6.17 o 
  10   8  12       51.97       56.32      6.27 o 
  12   8  12       11.70        6.70      5.19 o 
  14   8  12        9.82       15.84      6.02 o 
 -13   9  12      322.91      278.14     26.56 o 
 -11   9  12      253.29      259.95     24.61 o 
  -9   9  12      660.61      672.77     30.98 o 
  -7   9  12      980.93      991.36     28.60 o 
  -5   9  12     3499.92     3482.57     49.09 o 
  -3   9  12     6516.36     6414.02     72.75 o 
  -1   9  12     3600.50     3615.50     52.85 o 
   1   9  12     1278.53     1347.43     22.71 o 
   3   9  12     1272.19     1218.14     21.76 o 
   5   9  12     1787.56     1682.77     27.37 o 
   7   9  12      433.83      395.43     13.10 o 
   9   9  12       49.02       48.08      6.42 o 
  11   9  12        0.94        3.79      4.83 o 
  13   9  12       21.62       31.48      6.40 o 
 -12  10  12       28.79       25.85     13.19 o 
 -10  10  12       12.56       23.36      8.67 o 
  -8  10  12       63.11       63.41     13.00 o 
  -6  10  12       14.53       15.45      6.75 o 
  -4  10  12       20.26       23.36      5.42 o 
  -2  10  12       97.86      111.10      9.44 o 
   0  10  12        6.55       17.41      4.97 o 
   2  10  12       45.98       28.36      5.53 o 
   4  10  12      403.96      412.58     14.64 o 
   6  10  12       44.93       40.32      6.54 o 
   8  10  12       15.95       20.97      6.53 o 
  10  10  12        6.72       15.75      5.75 o 
  12  10  12        1.23        1.03      5.61 o 
 -11  11  12      139.46      149.74     28.77 o 
  -9  11  12      454.95      534.94     39.54 o 
  -7  11  12      506.17      540.75     21.29 o 
  -5  11  12      405.75      400.46     16.10 o 
  -3  11  12      466.39      482.07     13.63 o 
  -1  11  12      449.50      446.90     13.34 o 
   1  11  12      127.37      124.58      8.25 o 
   3  11  12        3.95        6.21      4.94 o 
   5  11  12       14.97       16.19      6.23 o 
   7  11  12      234.29      211.10     14.62 o 
   9  11  12       97.08       85.94     16.67 o 
  11  11  12       40.56       31.25      7.95 o 
 -10  12  12       15.73       14.93     12.44 o 
  -8  12  12        7.50       18.04      8.72 o 
  -6  12  12       89.28       87.53     12.16 o 
  -4  12  12      226.51      247.59     19.03 o 
  -2  12  12        1.35       -4.76      5.34 o 
   0  12  12       83.28      101.84     11.15 o 
   2  12  12      213.58      225.72     18.42 o 
   4  12  12      616.63      622.35     19.72 o 
   6  12  12      832.89      775.81     28.33 o 
   8  12  12      129.12      106.00     16.01 o 
  -9  13  12       95.79       84.92     16.64 o 
  -7  13  12      167.78      210.95     20.14 o 
  -5  13  12      562.83      606.58     46.14 o 
  -3  13  12      836.68      894.89     24.69 o 
  -1  13  12      945.50     1014.41     21.65 o 
   1  13  12      393.59      384.63     13.84 o 
   3  13  12       71.75       83.61      9.77 o 
   5  13  12       84.35       79.16      9.69 o 
   7  13  12       80.82       89.83     18.08 o 
  -8  14  12        5.96       -3.00     13.14 o 
  -6  14  12      144.64      150.58     18.44 o 
  -4  14  12       64.35       53.13     11.13 o 
  -2  14  12        0.69        1.72      7.29 o 
   0  14  12        8.16        8.01      5.86 o 
   2  14  12       18.90        2.10     11.02 o 
   4  14  12        5.99       -4.19      6.38 o 
   6  14  12        4.05        5.17      6.98 o 
  -1  15  12        2.09       -3.15     14.19 o 
   1  15  12       81.39       84.17     15.53 o 
   3  15  12       83.75       78.28     18.43 o 
 -15   1  13       74.07       87.75     14.53 o 
 -13   1  13       12.91       12.65      7.18 o 
 -11   1  13       86.22       84.68      6.51 o 
  -9   1  13      133.12      173.09      6.46 o 
  -7   1  13       73.10       76.09      4.72 o 
  -5   1  13     6775.88     6671.64     61.35 o 
  -3   1  13    13456.67    13737.75    125.22 o 
  -1   1  13     3234.98     2962.92     36.43 o 
   1   1  13     1315.92     1336.46     18.54 o 
   3   1  13     3693.69     3544.16     29.07 o 
   5   1  13     8639.76     8851.18     63.03 o 
   7   1  13     3284.00     3193.13     28.24 o 
   9   1  13      491.10      467.99      9.95 o 
  11   1  13        9.96       15.32      5.00 o 
  13   1  13      294.61      293.56     17.85 o 
  15   1  13       22.80       32.89      9.02 o 
 -16   2  13       36.01       31.85     12.16 o 
 -14   2  13      117.81       90.99     14.10 o 
 -12   2  13      169.88      200.55     10.68 o 
 -10   2  13      164.05      162.53      7.32 o 
  -8   2  13      137.44      141.01      5.96 o 
  -6   2  13      264.17      260.24     10.31 o 
  -4   2  13       17.14       12.41      3.30 o 
  -2   2  13      135.64      125.51      6.20 o 
   0   2  13        4.91        5.93      3.97 o 
   2   2  13      346.30      347.85      8.31 o 
   4   2  13      419.81      380.78      7.61 o 
   6   2  13      140.53      141.28      5.52 o 
   8   2  13       18.75       11.17      3.61 o 
  10   2  13       27.97       27.46      4.90 o 
  12   2  13      139.39      127.96      8.42 o 
  14   2  13      330.23      325.27     15.86 o 
  16   2  13      156.10      149.09     15.78 o 
 -15   3  13        5.09        1.10     10.15 o 
 -13   3  13       91.29       75.42      8.48 o 
 -11   3  13      534.54      524.46     13.61 o 
  -9   3  13      139.69      110.13      6.44 o 
  -7   3  13     2709.34     2674.99     31.62 o 
  -5   3  13     4920.86     4874.10     40.74 o 
  -3   3  13     2458.87     2394.30     28.23 o 
  -1   3  13      953.55      843.69     16.14 o 
   1   3  13      581.24      543.91      9.62 o 
   3   3  13     4346.51     4456.15     39.84 o 
   5   3  13     5876.68     5915.22     44.89 o 
   7   3  13     1641.81     1560.48     18.79 o 
   9   3  13      139.42      141.85      6.39 o 
  11   3  13      138.89      121.77     12.84 o 
  13   3  13        2.85       -2.41      6.46 o 
  15   3  13       11.82       26.92      8.84 o 
 -14   4  13      478.85      463.11     35.95 o 
 -12   4  13      202.48      200.48     11.03 o 
 -10   4  13      832.70      833.36     17.03 o 
  -8   4  13       14.69       20.28      4.39 o 
  -6   4  13      113.69       96.98      5.21 o 
  -4   4  13     1816.19     1855.86     19.90 o 
  -2   4  13      218.71      201.47      8.04 o 
   0   4  13       16.93       22.88      4.53 o 
   2   4  13      318.73      307.51     10.06 o 
   4   4  13      206.06      210.43      6.05 o 
   6   4  13      489.19      495.06     10.00 o 
   8   4  13      329.30      303.27     12.67 o 
  10   4  13      960.53      941.22     17.07 o 
  12   4  13      282.55      285.25     11.99 o 
  14   4  13        5.10       15.33      7.85 o 
  16   4  13      266.88      311.25     23.69 o 
 -15   5  13      146.70      164.35     26.66 o 
 -13   5  13      208.29      231.35     14.45 o 
 -11   5  13      199.56      214.01     18.78 o 
  -9   5  13      213.70      188.37     10.42 o 
  -7   5  13       33.54       21.03      4.82 o 
  -5   5  13       36.95       39.73      4.83 o 
  -3   5  13       10.22       27.59      4.61 o 
  -1   5  13      198.76      169.77      7.78 o 
   1   5  13      171.18      165.07      7.48 o 
   3   5  13       72.47       92.65      4.76 o 
   5   5  13      219.52      203.77      6.94 o 
   7   5  13       31.56       36.20      4.41 o 
   9   5  13        1.29        9.27      4.15 o 
  11   5  13       63.98       69.44      6.60 o 
  13   5  13       84.76       97.08      8.49 o 
  15   5  13      319.56      338.33     17.69 o 
 -14   6  13       81.91       93.02     15.43 o 
 -12   6  13       75.16       70.95     10.11 o 
 -10   6  13      140.17      131.59      9.82 o 
  -8   6  13        0.82        1.28      5.02 o 
  -6   6  13      534.80      533.43     13.64 o 
  -4   6  13      352.11      264.78      9.23 o 
  -2   6  13      133.27      145.07      8.47 o 
   0   6  13     1058.95     1060.97     18.81 o 
   2   6  13     1403.32     1330.69     21.44 o 
   4   6  13      493.40      469.13     12.40 o 
   6   6  13      891.74      859.02     13.80 o 
   8   6  13        0.33       -1.28      3.80 o 
  10   6  13      698.19      706.29     19.84 o 
  12   6  13       52.87       59.90      7.62 o 
  14   6  13       12.02        8.22      6.65 o 
 -15   7  13       50.36       45.99     18.77 o 
 -13   7  13       52.72       57.37     11.73 o 
 -11   7  13      108.64      103.74     11.34 o 
  -9   7  13      213.79      185.76     10.90 o 
  -7   7  13        4.02        9.58      5.74 o 
  -5   7  13       11.77        9.69      4.56 o 
  -3   7  13       16.63        9.61      4.89 o 
  -1   7  13        0.72       -4.12      4.46 o 
   1   7  13      134.29      165.30      9.67 o 
   3   7  13      182.64      147.44      9.45 o 
   5   7  13      174.30      167.80      9.59 o 
   7   7  13       24.45       29.79      5.13 o 
   9   7  13       15.95       18.03      4.95 o 
  11   7  13      176.08      213.79     11.66 o 
  13   7  13       28.92       25.88      7.18 o 
  15   7  13       28.35       45.05     19.05 o 
 -14   8  13        0.99       -0.94     16.80 o 
 -12   8  13        3.68        0.08      7.70 o 
 -10   8  13        0.39        0.24      8.82 o 
  -8   8  13       10.41        6.47      6.44 o 
  -6   8  13      298.47      263.09     18.41 o 
  -4   8  13     3420.91     3198.94     38.37 o 
  -2   8  13     2156.72     2033.01     62.87 o 
   0   8  13     1247.79     1250.28     26.10 o 
   2   8  13      986.81      973.60     18.93 o 
   4   8  13     1355.08     1269.96     22.37 o 
   6   8  13     2195.91     2135.52     49.61 o 
   8   8  13      154.17      154.23      8.52 o 
  10   8  13       17.60       15.68      5.15 o 
  12   8  13       70.37       67.32      7.57 o 
  14   8  13       67.28       72.17     10.25 o 
 -13   9  13        4.02        6.75     11.49 o 
 -11   9  13        5.51        7.28      8.19 o 
  -9   9  13       33.28       29.63     15.85 o 
  -7   9  13        2.86        3.33      6.58 o 
  -5   9  13      125.64      124.35     10.24 o 
  -3   9  13      353.40      369.72     20.53 o 
  -1   9  13       79.25       87.43      8.46 o 
   1   9  13       18.34       28.08      5.48 o 
   3   9  13        5.76        0.49      4.58 o 
   5   9  13       31.75       31.67      6.79 o 
   7   9  13       57.50       59.56      7.73 o 
   9   9  13       57.39       53.30      6.52 o 
  11   9  13       25.89       31.26      6.17 o 
  13   9  13       36.13       29.76      7.48 o 
 -12  10  13       24.63       30.56     10.04 o 
 -10  10  13       18.37       20.53      9.12 o 
  -8  10  13      190.73      177.94     15.16 o 
  -6  10  13      474.96      413.67     16.27 o 
  -4  10  13     1054.20      964.07     24.32 o 
  -2  10  13     1170.58     1149.52     25.88 o 
   0  10  13      866.99      804.88     24.97 o 
   2  10  13     1274.06     1335.01     23.92 o 
   4  10  13     1911.98     1875.28     37.04 o 
   6  10  13      559.63      509.43     38.57 o 
   8  10  13       54.39       48.88      7.95 o 
  10  10  13       34.78       28.34      6.98 o 
  12  10  13       13.78       15.46      6.97 o 
 -11  11  13       38.06       63.74     13.45 o 
  -9  11  13       15.45       26.50      8.98 o 
  -7  11  13        0.64       -4.51      6.70 o 
  -5  11  13      145.85      144.22     15.90 o 
  -3  11  13       44.06       43.34      9.52 o 
  -1  11  13        3.15        9.51      7.91 o 
   1  11  13       72.20       77.31      7.19 o 
   3  11  13       33.41       42.63      6.65 o 
   5  11  13       82.22      100.17     12.89 o 
   7  11  13      343.76      364.47     15.91 o 
   9  11  13        0.14        0.17      6.27 o 
  11  11  13       43.62       44.02     23.93 o 
 -10  12  13       13.70        2.86     11.76 o 
  -8  12  13      170.58      163.48     19.01 o 
  -6  12  13      347.02      324.85     18.08 o 
  -4  12  13      593.34      502.29     18.56 o 
  -2  12  13      370.60      354.34     14.29 o 
   0  12  13      758.51      755.85     18.39 o 
   2  12  13     1359.10     1283.25     24.84 o 
   4  12  13     1058.40     1026.04     25.79 o 
   6  12  13      444.40      416.28     17.35 o 
   8  12  13       16.82       13.82      7.08 o 
  -9  13  13       28.06       37.45     17.83 o 
  -7  13  13        1.36       -2.31      7.77 o 
  -5  13  13        6.22       -7.74      7.74 o 
  -3  13  13        5.82        3.78      7.55 o 
  -1  13  13        0.92        6.48      8.25 o 
   1  13  13       10.17        2.62      7.34 o 
   3  13  13        3.73        6.41      6.56 o 
   5  13  13       32.33       39.71     10.49 o 
   7  13  13       13.90       24.45      7.83 o 
  -6  14  13        7.50       22.74     12.48 o 
  -4  14  13       18.56       15.87      9.40 o 
  -2  14  13       44.15       48.88      9.52 o 
   0  14  13      124.55      143.54     10.19 o 
   2  14  13       62.62       53.91      9.05 o 
   4  14  13        7.07       -1.23      6.89 o 
  -5  15  13       56.43      118.83     20.74 o 
  -3  15  13       63.87       65.51     20.18 o 
  -1  15  13        1.87       18.42     10.19 o 
   1  15  13       15.70       26.04      8.61 o 
   3  15  13       27.47       33.32      9.14 o 
 -16   0  14       44.87       23.56     17.08 o 
 -14   0  14       88.80       59.13     17.55 o 
 -12   0  14      272.71      223.86     25.67 o 
 -10   0  14        8.07       23.77      6.22 o 
  -8   0  14      149.31      223.02     13.29 o 
  -6   0  14     2203.65     2371.21     36.87 o 
  -4   0  14      386.72      413.70     13.45 o 
  -2   0  14      539.91      658.36     31.21 o 
   0   0  14     1027.53     1062.66     26.83 o 
   2   0  14     4815.91     4823.57     60.72 o 
   4   0  14      441.61      440.59     12.57 o 
   6   0  14       65.56       49.36      6.41 o 
   8   0  14      848.44      740.15     16.68 o 
  10   0  14      765.74      888.62     21.66 o 
  12   0  14      179.81      194.16     17.10 o 
  14   0  14        0.38        9.10     10.69 o 
  16   0  14       22.90        5.63     17.74 o 
 -15   1  14       77.22       46.67     12.74 o 
 -13   1  14      109.07      111.20     10.86 o 
 -11   1  14      115.75      117.55      9.12 o 
  -9   1  14       86.51       94.02      5.90 o 
  -7   1  14      580.53      554.78     11.36 o 
  -5   1  14     1936.70     1805.52     30.76 o 
  -3   1  14     1198.70     1272.04     16.18 o 
  -1   1  14     1469.01     1460.63     19.57 o 
   1   1  14      681.25      709.47     17.03 o 
   3   1  14      734.85      763.02     11.44 o 
   5   1  14     2785.08     2599.53     24.14 o 
   7   1  14     1340.91     1314.30     15.97 o 
   9   1  14      313.89      339.51      8.87 o 
  11   1  14      185.08      204.22      9.56 o 
  13   1  14       81.19      114.57     10.69 o 
  15   1  14      187.80      191.29     14.19 o 
 -16   2  14        2.26       11.10     11.08 o 
 -14   2  14       95.35      109.53     11.23 o 
 -12   2  14      466.56      491.46     17.95 o 
 -10   2  14      542.72      538.20     19.25 o 
  -8   2  14      636.46      695.26     13.61 o 
  -6   2  14        3.46       19.82      3.70 o 
  -4   2  14      562.08      609.47     11.33 o 
  -2   2  14      303.70      376.47     11.46 o 
   0   2  14      830.31      801.91     18.31 o 
   2   2  14     2815.50     2757.49     30.15 o 
   4   2  14     6221.51     6243.02     47.12 o 
   6   2  14     4234.90     4102.32     38.92 o 
   8   2  14      921.48      912.88     15.91 o 
  10   2  14      421.78      459.73     11.83 o 
  12   2  14      133.40      144.02      8.78 o 
  14   2  14      251.96      259.06     14.96 o 
  16   2  14      148.10      173.33     16.53 o 
 -15   3  14      137.68      156.87     18.58 o 
 -13   3  14      563.01      636.53     27.73 o 
 -11   3  14      596.69      663.96     17.38 o 
  -9   3  14      632.73      657.86     13.31 o 
  -7   3  14        0.19        4.51      3.48 o 
  -5   3  14      163.15      151.27      6.00 o 
  -3   3  14     1235.78     1126.82     15.53 o 
  -1   3  14      148.94      134.93      7.36 o 
   1   3  14        0.02        1.31      3.94 o 
   3   3  14     1334.15     1346.54     18.26 o 
   5   3  14     1467.08     1433.96     16.27 o 
   7   3  14       21.67       32.20      4.19 o 
   9   3  14        9.78       16.50      4.11 o 
  11   3  14        0.06        3.99      4.66 o 
  13   3  14       34.32       36.36     14.28 o 
  15   3  14        0.74        3.30      8.21 o 
 -14   4  14      276.89      294.72     30.41 o 
 -12   4  14      685.89      678.56     38.75 o 
 -10   4  14      852.19      835.77     19.66 o 
  -8   4  14      237.40      225.08      8.96 o 
  -6   4  14      318.42      355.64      8.64 o 
  -4   4  14     3213.57     3129.55     39.37 o 
  -2   4  14     1996.29     1870.92     21.45 o 
   0   4  14       60.30       29.12      6.23 o 
   2   4  14      278.19      255.91      9.44 o 
   4   4  14      298.66      290.22      7.61 o 
   6   4  14      289.13      274.44      7.94 o 
   8   4  14     1159.71     1183.43     16.80 o 
  10   4  14      303.06      301.62     10.34 o 
  12   4  14       13.57       14.83      6.28 o 
  14   4  14       72.50       79.14     10.57 o 
  16   4  14       46.12       69.74     22.53 o 
 -15   5  14       99.67       88.79     22.90 o 
 -13   5  14      602.16      601.18     26.14 o 
 -11   5  14     1618.88     1614.00     32.68 o 
  -9   5  14     1519.62     1466.49     26.82 o 
  -7   5  14        1.27        5.46      4.32 o 
  -5   5  14      278.83      274.09      8.73 o 
  -3   5  14     3124.91     3173.24     36.24 o 
  -1   5  14     1795.61     1656.37     25.29 o 
   1   5  14     1571.83     1618.68     24.65 o 
   3   5  14      119.61      109.80      6.79 o 
   5   5  14      217.93      205.58      8.91 o 
   7   5  14        8.40       10.71      3.88 o 
   9   5  14      458.11      451.96     11.94 o 
  11   5  14      302.26      328.42     11.23 o 
  13   5  14       17.67       15.59      6.08 o 
  15   5  14       77.97       99.64     17.52 o 
 -14   6  14      263.75      253.99     30.79 o 
 -12   6  14      306.88      312.69     18.50 o 
 -10   6  14      417.77      472.55     15.98 o 
  -8   6  14      228.48      239.79     11.51 o 
  -6   6  14      489.67      491.94     15.64 o 
  -4   6  14     1109.98     1021.48     20.71 o 
  -2   6  14       94.81      103.17      6.92 o 
   0   6  14      201.34      201.94     14.39 o 
   2   6  14      519.80      500.01     12.73 o 
   4   6  14      179.37      159.67     15.51 o 
   6   6  14       77.80       89.50      6.53 o 
   8   6  14        3.40       -0.33      4.70 o 
  10   6  14       59.22       63.45      7.11 o 
  12   6  14      133.06      123.57      9.50 o 
  14   6  14        0.23        3.83      6.60 o 
 -13   7  14       87.08      110.21     13.82 o 
 -11   7  14      464.26      494.02     19.91 o 
  -9   7  14      327.36      358.87     14.46 o 
  -7   7  14      148.83      119.29      9.59 o 
  -5   7  14        0.15       -4.20      4.20 o 
  -3   7  14      311.98      302.17     11.39 o 
  -1   7  14       94.84      108.75      8.55 o 
   1   7  14      474.67      470.33     27.56 o 
   3   7  14      781.14      792.54     21.38 o 
   5   7  14     1811.66     1804.11     48.01 o 
   7   7  14     3159.81     3160.52     37.87 o 
   9   7  14      536.21      571.45     13.76 o 
  11   7  14      129.67      152.28      9.93 o 
  13   7  14       19.14       12.46      8.07 o 
 -14   8  14      111.07       98.08     23.00 o 
 -12   8  14      118.70      123.80     12.91 o 
 -10   8  14      343.76      301.51     16.45 o 
  -8   8  14      587.05      616.60     18.67 o 
  -6   8  14      212.77      229.67     12.83 o 
  -4   8  14      889.26      920.67     18.10 o 
  -2   8  14      886.26      824.98     20.73 o 
   0   8  14     1018.33      976.69     34.88 o 
   2   8  14     1553.21     1536.78     37.39 o 
   4   8  14      487.16      477.36     18.45 o 
   6   8  14      796.57      755.63     17.43 o 
   8   8  14      647.52      616.46     18.78 o 
  10   8  14      249.85      264.61     11.82 o 
  12   8  14      162.66      165.96     20.20 o 
  14   8  14       48.40       65.80     14.55 o 
 -13   9  14      132.97      135.47     16.89 o 
 -11   9  14       44.14       31.89     13.79 o 
  -9   9  14       36.89       31.30      8.80 o 
  -7   9  14      115.11       96.74      9.82 o 
  -5   9  14        1.89       -1.57      5.79 o 
  -3   9  14        0.82        2.07      4.85 o 
  -1   9  14       10.52       11.64      5.88 o 
   1   9  14      252.72      268.16     12.71 o 
   3   9  14      682.77      656.82     27.07 o 
   5   9  14      887.34      853.69     19.33 o 
   7   9  14      362.17      353.04     14.55 o 
   9   9  14       91.40       89.84      8.95 o 
  11   9  14       47.72       49.19      9.16 o 
  13   9  14        3.63      -18.68     18.77 o 
 -12  10  14        3.74      -10.04     10.04 o 
 -10  10  14       17.39        5.06      8.27 o 
  -8  10  14       95.77       94.76     11.62 o 
  -6  10  14        7.41        9.82      7.06 o 
  -4  10  14        1.32       -0.02      4.92 o 
  -2  10  14       25.77       32.61      7.16 o 
   0  10  14      242.31      256.76     13.23 o 
   2  10  14      340.49      337.87     12.43 o 
   4  10  14       43.57       45.49      8.51 o 
   6  10  14       70.56       68.21     11.69 o 
   8  10  14       14.35        9.19      6.33 o 
  10  10  14        0.07        0.00      6.61 o 
 -11  11  14      180.52      162.57     29.00 o 
  -9  11  14       18.03       32.88      9.53 o 
  -7  11  14        0.82        0.00      6.76 o 
  -5  11  14      134.09      133.89     16.34 o 
  -3  11  14      123.79      145.53     10.32 o 
  -1  11  14       36.71       39.76      7.71 o 
   1  11  14      477.84      460.06     17.08 o 
   3  11  14     1370.15     1314.01     26.65 o 
   5  11  14     1615.42     1510.84     31.83 o 
   7  11  14      940.55      877.34     45.66 o 
   9  11  14      357.43      369.21     22.99 o 
 -10  12  14       66.53       54.06     24.40 o 
  -8  12  14       10.51       18.39      9.09 o 
  -6  12  14        9.30        6.41      8.64 o 
  -4  12  14       10.65        7.94      7.34 o 
  -2  12  14        0.67       -0.59      5.64 o 
   0  12  14       18.73       14.33     10.59 o 
   2  12  14      170.25      177.28     10.55 o 
   4  12  14      487.16      497.51     18.43 o 
   6  12  14       52.77       48.35      8.86 o 
   8  12  14       53.26       58.06      9.40 o 
  -7  13  14       19.20       23.35     12.46 o 
  -5  13  14       68.65       45.56     11.14 o 
  -3  13  14       80.21       93.91     12.78 o 
  -1  13  14       70.35       63.91     11.26 o 
   1  13  14        0.22       -1.15      5.70 o 
   3  13  14       39.63       40.16      8.35 o 
   5  13  14        8.40        8.16      7.15 o 
  -6  14  14      110.51      125.77     22.34 o 
  -4  14  14       86.29       99.41     13.11 o 
  -2  14  14       59.85       68.72     10.59 o 
   0  14  14      160.53      159.42     12.85 o 
   2  14  14       72.91      100.92     10.94 o 
   4  14  14       23.69        7.58     11.40 o 
  -3  15  14       49.07       58.29     20.27 o 
  -1  15  14       19.73       23.98     12.53 o 
   1  15  14       37.72       31.82     12.67 o 
 -15   1  15       47.69       47.69     12.31 o 
 -13   1  15       34.95       36.23      8.52 o 
 -11   1  15       25.30       25.84      6.19 o 
  -9   1  15       51.00       44.81      5.10 o 
  -7   1  15      580.53      530.28     11.37 o 
  -5   1  15     1635.94     1448.13     27.26 o 
  -3   1  15     1239.23     1184.97     19.26 o 
  -1   1  15      659.13      662.88     12.65 o 
   1   1  15     1329.63     1401.51     22.95 o 
   3   1  15     1744.43     1939.66     22.39 o 
   5   1  15        8.74       13.98      3.60 o 
   7   1  15      768.41      725.16     12.15 o 
   9   1  15     1239.67     1298.46     19.14 o 
  11   1  15      641.25      686.31     16.32 o 
  13   1  15      445.16      415.31     17.31 o 
  15   1  15      157.81      155.34     13.72 o 
 -16   2  15        1.78       -2.72     14.45 o 
 -14   2  15      123.56      115.70     16.01 o 
 -12   2  15      172.53      149.11     11.64 o 
 -10   2  15      327.00      346.42     11.33 o 
  -8   2  15      257.93      281.72      8.75 o 
  -6   2  15      258.58      252.89      8.63 o 
  -4   2  15     1143.09     1095.96     14.58 o 
  -2   2  15      734.08      761.55     14.09 o 
   0   2  15      501.94      529.52     15.29 o 
   2   2  15      117.78      104.30      7.01 o 
   4   2  15       24.84       21.07      3.85 o 
   6   2  15      633.01      610.85     10.59 o 
   8   2  15       20.97       17.39      4.12 o 
  10   2  15       34.67       41.33      6.01 o 
  12   2  15        1.73        0.90      4.84 o 
  14   2  15        3.44        7.52      7.76 o 
  16   2  15       77.01       98.84     24.87 o 
 -15   3  15       19.68       28.72     17.83 o 
 -13   3  15       66.66       59.86      9.59 o 
 -11   3  15      207.99      207.65     10.93 o 
  -9   3  15      367.82      345.59     15.70 o 
  -7   3  15      674.14      677.31     13.67 o 
  -5   3  15      259.43      219.58      8.57 o 
  -3   3  15      790.36      723.06     12.49 o 
  -1   3  15      696.97      763.50     29.30 o 
   1   3  15      491.86      394.37     11.74 o 
   3   3  15      154.52      110.40      8.13 o 
   5   3  15     1038.02     1102.24     14.72 o 
   7   3  15     1081.87     1081.01     16.86 o 
   9   3  15      228.28      222.66      8.03 o 
  11   3  15      195.94      187.48      9.60 o 
  13   3  15       33.87       33.00     14.05 o 
  15   3  15       66.54       72.39     11.16 o 
 -14   4  15       38.71       26.84     16.24 o 
 -12   4  15      727.14      749.31     22.65 o 
 -10   4  15     1232.42     1206.58     49.82 o 
  -8   4  15     1249.92     1325.32     24.20 o 
  -6   4  15      308.19      383.03     10.22 o 
  -4   4  15     1760.19     1871.72     31.46 o 
  -2   4  15     3675.31     3716.34     40.65 o 
   0   4  15     2976.51     2854.05     37.19 o 
   2   4  15     2678.49     2582.65     34.54 o 
   4   4  15        1.48       -1.25      3.68 o 
   6   4  15       14.44       17.83      3.97 o 
   8   4  15      693.43      637.96     12.36 o 
  10   4  15      144.69      163.62      8.38 o 
  12   4  15        2.71       -1.61      4.90 o 
  14   4  15        7.78       17.84      8.65 o 
 -13   5  15      238.69      271.92     19.31 o 
 -11   5  15      555.87      554.37     19.79 o 
  -9   5  15      354.66      313.36     24.75 o 
  -7   5  15      130.24      114.35      7.60 o 
  -5   5  15     2288.72     2216.80     26.64 o 
  -3   5  15     4182.60     3968.41     53.07 o 
  -1   5  15     1711.49     1673.92     39.21 o 
   1   5  15      739.28      663.08     20.00 o 
   3   5  15        0.09        8.09      4.32 o 
   5   5  15       30.71       38.43     10.03 o 
   7   5  15      580.85      551.15     15.35 o 
   9   5  15       20.47       15.92      5.63 o 
  11   5  15       18.22       24.97      6.27 o 
  13   5  15       41.97       36.31     12.63 o 
  15   5  15       12.25       34.54     17.74 o 
 -14   6  15        0.05       29.10     15.67 o 
 -12   6  15      103.75       99.64     14.02 o 
 -10   6  15      490.49      541.41     17.15 o 
  -8   6  15      187.71      195.42     16.56 o 
  -6   6  15      661.72      663.30     17.28 o 
  -4   6  15     1340.10     1328.39     25.51 o 
  -2   6  15      102.17       99.19     10.40 o 
   0   6  15       25.68       17.08      5.04 o 
   2   6  15       14.79       20.68      5.04 o 
   4   6  15       59.85       60.72      7.55 o 
   6   6  15       52.51       45.43      7.26 o 
   8   6  15       57.05       58.20      7.88 o 
  10   6  15      153.65      145.76      9.40 o 
  12   6  15      270.42      287.65     12.87 o 
  14   6  15       65.05       53.18      9.73 o 
 -13   7  15       77.35       76.96     27.13 o 
 -11   7  15       50.48       55.01     10.49 o 
  -9   7  15      439.32      426.83     15.71 o 
  -7   7  15      725.58      738.87     19.80 o 
  -5   7  15      951.33      932.42     18.16 o 
  -3   7  15     1232.85     1209.80     23.07 o 
  -1   7  15      409.71      361.41     13.88 o 
   1   7  15      495.74      444.87     26.83 o 
   3   7  15      434.27      423.90     15.22 o 
   5   7  15      338.28      352.22     14.66 o 
   7   7  15      407.19      382.76     19.06 o 
   9   7  15        6.66        6.63      6.57 o 
  11   7  15        0.58       -0.87      6.41 o 
  13   7  15        6.52       11.61      7.55 o 
 -14   8  15       16.63       13.05     14.36 o 
 -12   8  15        5.17       -6.41      7.63 o 
 -10   8  15       81.14      109.22     12.04 o 
  -8   8  15      185.25      198.99     12.18 o 
  -6   8  15      620.96      630.88     18.97 o 
  -4   8  15      403.06      416.19     12.54 o 
  -2   8  15      152.56      151.45     10.14 o 
   0   8  15       67.23       86.57      8.61 o 
   2   8  15        7.78        4.81      5.68 o 
   4   8  15       22.83       21.52     11.20 o 
   6   8  15       67.84       76.69     11.14 o 
   8   8  15      482.62      508.32     22.35 o 
  10   8  15      288.68      315.37     25.36 o 
  12   8  15      222.08      247.39     14.83 o 
 -11   9  15       17.95       10.45      9.79 o 
  -9   9  15       33.06       19.37      8.31 o 
  -7   9  15      101.88      100.23     10.13 o 
  -5   9  15       72.88       73.56      9.35 o 
  -3   9  15       61.76       72.21      7.73 o 
  -1   9  15        3.60       -6.50      6.50 o 
   1   9  15       69.93       84.03     10.02 o 
   3   9  15      215.90      203.80     12.25 o 
   5   9  15       29.53       39.62      8.14 o 
   7   9  15       16.16       24.29      6.71 o 
   9   9  15       14.06       13.05      6.80 o 
  11   9  15        8.29        7.91      9.37 o 
 -12  10  15       14.86      -11.73     16.80 o 
 -10  10  15        9.04       13.49      8.50 o 
  -8  10  15      126.41      155.15     28.23 o 
  -6  10  15       49.10       46.99      8.59 o 
  -4  10  15       37.06       27.06      8.13 o 
  -2  10  15       29.51       24.10      6.39 o 
   0  10  15       19.41       21.22      9.45 o 
   2  10  15      185.68      202.31     14.21 o 
   4  10  15       81.23       80.76      9.44 o 
   6  10  15      533.29      544.44     18.56 o 
   8  10  15      541.67      573.75     19.54 o 
  10  10  15      381.09      381.04     17.06 o 
 -11  11  15        2.02      -11.54     18.30 o 
  -9  11  15        4.87       -1.85      7.99 o 
  -7  11  15        6.07       10.51      7.86 o 
  -5  11  15       12.58        4.09      7.20 o 
  -3  11  15      220.40      221.38     12.01 o 
  -1  11  15      166.34      144.56     14.93 o 
   1  11  15       34.32       38.71      8.07 o 
   3  11  15      210.36      204.10     13.22 o 
   5  11  15      178.53      162.95     12.16 o 
   7  11  15       14.96       12.40      7.10 o 
   9  11  15       10.60       13.31      7.35 o 
  -8  12  15       78.73       96.27     13.19 o 
  -6  12  15      116.52      156.54     14.56 o 
  -4  12  15       42.46       44.86      9.41 o 
  -2  12  15       18.68       27.29      7.51 o 
   0  12  15       72.12       65.23      9.54 o 
   2  12  15        4.41       -4.10      6.79 o 
   4  12  15       10.49       11.78     15.01 o 
   6  12  15       53.58       39.37      8.86 o 
   8  12  15      107.48       56.60     26.56 o 
  -7  13  15       45.97       45.82     14.80 o 
  -5  13  15      148.99      129.70     14.32 o 
  -3  13  15      398.83      414.52     19.64 o 
  -1  13  15      534.43      509.68     17.98 o 
   1  13  15      381.53      413.37     18.18 o 
   3  13  15        0.33       -4.35      6.32 o 
   5  13  15        8.54       -0.72      7.08 o 
  -4  14  15      167.36      193.83     21.32 o 
  -2  14  15      163.67      139.71     13.37 o 
   0  14  15        5.53       21.75     10.26 o 
   2  14  15       11.18        9.06      8.86 o 
 -14   0  16       15.85       -3.85     13.42 o 
 -12   0  16      335.98      328.82     18.77 o 
 -10   0  16      399.26      355.35     14.78 o 
  -8   0  16     1316.89     1237.41     39.24 o 
  -6   0  16     1784.83     1594.51     55.66 o 
  -4   0  16       18.60        7.78      5.23 o 
  -2   0  16      194.25      194.71     13.12 o 
   0   0  16      172.37      188.80     36.42 o 
   2   0  16     2871.52     3102.41     64.95 o 
   4   0  16      976.01      991.22     21.86 o 
   6   0  16      587.82      530.26     14.23 o 
   8   0  16     2536.99     2562.01     41.50 o 
  10   0  16     1091.32     1184.83     26.83 o 
  12   0  16     1136.26     1197.97     38.99 o 
  14   0  16     1131.60     1117.06     40.85 o 
 -15   1  16       23.48       30.80     11.93 o 
 -13   1  16       34.42       38.17      8.89 o 
 -11   1  16        0.97        1.38      5.43 o 
  -9   1  16       13.80       15.68      4.37 o 
  -7   1  16        3.33        5.81      4.09 o 
  -5   1  16      335.06      293.56     14.28 o 
  -3   1  16     1364.27     1284.11     19.73 o 
  -1   1  16       63.50       49.05      6.08 o 
   1   1  16      178.56      192.56     10.99 o 
   3   1  16      667.72      629.67     14.24 o 
   5   1  16        4.61       11.82      3.43 o 
   7   1  16      514.53      483.88      9.94 o 
   9   1  16        1.46        0.92      5.31 o 
  11   1  16       58.06       70.95      7.09 o 
  13   1  16      135.79      134.69     13.61 o 
  15   1  16       73.68       84.95     11.62 o 
 -14   2  16      129.82      164.09     18.80 o 
 -12   2  16      149.25      159.51     16.60 o 
 -10   2  16      143.18      125.38      7.93 o 
  -8   2  16        0.27        2.91      3.71 o 
  -6   2  16      176.51      156.62     10.49 o 
  -4   2  16       15.88       23.83      4.58 o 
  -2   2  16      710.91      721.58     16.43 o 
   0   2  16     1319.92     1295.75     25.77 o 
   2   2  16     1193.99     1147.63     20.90 o 
   4   2  16     2042.02     2091.81     24.93 o 
   6   2  16       26.51       26.90      3.99 o 
   8   2  16      112.63      143.44      6.71 o 
  10   2  16        0.15        3.49      4.76 o 
  12   2  16       55.92       53.89      7.05 o 
  14   2  16       59.17       83.24     13.64 o 
 -15   3  16       10.65        9.01     15.96 o 
 -13   3  16       19.18       25.64     10.57 o 
 -11   3  16       37.11       36.63      7.96 o 
  -9   3  16      201.19      174.50      8.87 o 
  -7   3  16      625.51      578.76     26.46 o 
  -5   3  16      757.61      724.86     13.28 o 
  -3   3  16     2154.35     2190.33     24.83 o 
  -1   3  16     2699.96     2690.61     46.78 o 
   1   3  16     2765.63     2820.56     43.06 o 
   3   3  16     1778.77     1935.21     33.32 o 
   5   3  16      498.49      499.18     13.56 o 
   7   3  16     1421.44     1413.19     18.84 o 
   9   3  16      834.09      873.15     15.09 o 
  11   3  16      172.30      197.21     11.25 o 
  13   3  16       13.90       22.86      8.24 o 
  15   3  16       13.19       20.28     10.54 o 
 -14   4  16       94.13       70.77     21.68 o 
 -12   4  16        0.11        0.90      6.97 o 
 -10   4  16        0.45        4.57      7.20 o 
  -8   4  16        0.01        1.13      5.01 o 
  -6   4  16        0.26        1.91      7.47 o 
  -4   4  16        8.70        8.69      4.44 o 
  -2   4  16      181.73      178.78      8.20 o 
   0   4  16      383.25      313.73     11.05 o 
   2   4  16      244.42      200.03      9.24 o 
   4   4  16      289.63      250.37      8.75 o 
   6   4  16      468.33      510.17     12.12 o 
   8   4  16       18.42       19.33      4.92 o 
  10   4  16      111.73      119.38      7.77 o 
  12   4  16      150.51      157.21      9.75 o 
  14   4  16      195.71      245.61     15.50 o 
 -13   5  16        5.68        9.45      9.79 o 
 -11   5  16       23.60       45.31      8.86 o 
  -9   5  16        2.49        4.20      6.64 o 
  -7   5  16      221.56      211.94     10.70 o 
  -5   5  16      529.00      514.51     14.79 o 
  -3   5  16      428.13      393.22     11.48 o 
  -1   5  16      286.88      296.72     10.86 o 
   1   5  16      845.75      854.14     17.98 o 
   3   5  16      207.69      229.28     10.09 o 
   5   5  16      145.30      137.60      9.59 o 
   7   5  16        0.09        1.14      4.69 o 
   9   5  16       18.67       38.41      7.50 o 
  11   5  16      241.55      213.03     12.41 o 
  13   5  16       59.90       43.94      9.44 o 
 -12   6  16       36.84       14.63     11.83 o 
 -10   6  16      161.96      166.64     12.92 o 
  -8   6  16      180.09      197.45     11.35 o 
  -6   6  16       22.61       18.73      5.35 o 
  -4   6  16      781.42      722.91     21.21 o 
  -2   6  16     1522.38     1498.71     23.03 o 
   0   6  16     2268.59     2339.53     33.57 o 
   2   6  16     2503.28     2595.85     35.76 o 
   4   6  16      360.36      363.52     14.11 o 
   6   6  16      774.77      815.53     21.39 o 
   8   6  16      775.32      761.95     20.69 o 
  10   6  16      143.47      138.52     10.84 o 
  12   6  16      150.74      145.32     11.72 o 
  14   6  16        1.97       -2.91      9.76 o 
 -13   7  16       40.02       61.41     12.90 o 
 -11   7  16       59.83       77.50     12.86 o 
  -9   7  16       65.42       76.72      9.16 o 
  -7   7  16        0.07       -3.79      5.67 o 
  -5   7  16     1612.47     1546.70     24.75 o 
  -3   7  16     1631.62     1489.43     26.73 o 
  -1   7  16      387.21      367.56     14.64 o 
   1   7  16      512.15      558.58     14.44 o 
   3   7  16      316.29      284.37     15.77 o 
   5   7  16      904.69      899.25     23.04 o 
   7   7  16      683.24      677.43     25.51 o 
   9   7  16        0.86       -5.46      5.46 o 
  11   7  16       88.32       79.81      9.90 o 
  13   7  16       90.41       96.30     13.71 o 
 -12   8  16       16.25       20.23     10.55 o 
 -10   8  16       21.02       24.46      8.93 o 
  -8   8  16      179.85      210.17     12.68 o 
  -6   8  16       72.78       78.08      9.29 o 
  -4   8  16       22.66       16.39      5.41 o 
  -2   8  16        1.09       -2.64      4.89 o 
   0   8  16       48.90       35.44      7.09 o 
   2   8  16      263.35      241.06     12.48 o 
   4   8  16       90.14       84.97     11.12 o 
   6   8  16       40.72       47.31      9.84 o 
   8   8  16       62.58       54.15     10.88 o 
  10   8  16       14.26       20.25     10.85 o 
  12   8  16        5.95       12.17      7.45 o 
 -11   9  16      224.69      231.21     26.42 o 
  -9   9  16      251.90      258.61     16.34 o 
  -7   9  16       61.89       75.66      9.62 o 
  -5   9  16        0.45       -3.50      6.10 o 
  -3   9  16       14.63       10.70      5.65 o 
  -1   9  16        8.66       -1.24      5.28 o 
   1   9  16      557.85      520.78     18.00 o 
   3   9  16      449.04      392.37     18.41 o 
   5   9  16       84.59       80.44     11.95 o 
   7   9  16      536.42      569.84     24.76 o 
   9   9  16      322.82      302.57     19.57 o 
  11   9  16      463.25      484.33     21.40 o 
 -10  10  16        8.33        6.67      8.94 o 
  -8  10  16        0.01        2.35      7.67 o 
  -6  10  16        6.14       11.58      7.27 o 
  -4  10  16       13.07       12.23      7.31 o 
  -2  10  16      161.33      171.36     10.62 o 
   0  10  16       13.24       19.06      7.05 o 
   2  10  16      221.30      203.09     12.96 o 
   4  10  16       86.91       82.21      9.88 o 
   6  10  16       33.72       34.54     10.36 o 
   8  10  16        2.45        3.61      8.41 o 
  10  10  16        9.29        8.47      9.38 o 
 -11  11  16       97.40      130.28     27.41 o 
  -9  11  16       22.07       39.99     10.43 o 
  -7  11  16       22.42       12.08      7.33 o 
  -5  11  16       83.28       59.48      9.96 o 
  -3  11  16      105.83      107.00      9.53 o 
  -1  11  16      160.87      157.27     17.27 o 
   1  11  16       55.42       65.41     11.93 o 
   3  11  16      178.45      196.80     30.35 o 
   5  11  16      152.97      138.62     15.11 o 
   7  11  16        0.89        4.91      8.07 o 
   9  11  16        5.41       21.87     22.43 o 
  -8  12  16       66.32       69.58     22.57 o 
  -6  12  16       37.24       37.60      9.07 o 
  -4  12  16      142.62      130.82     12.44 o 
  -2  12  16      793.45      850.38     26.27 o 
   0  12  16      635.04      657.05     21.84 o 
   2  12  16      357.93      362.02     21.75 o 
   4  12  16      141.70      134.66     26.47 o 
   6  12  16       99.92       74.08     13.21 o 
  -7  13  16       19.98       31.73     22.06 o 
  -5  13  16       18.62       24.79      9.74 o 
  -3  13  16        2.02       -6.95      6.95 o 
  -1  13  16       15.52       30.81     13.83 o 
   1  13  16       23.62       21.94      8.21 o 
   3  13  16       33.67       24.85     27.08 o 
   5  13  16      210.05      219.07     21.96 o 
  -2  14  16       77.91       87.98     11.95 o 
   0  14  16       72.22       77.11     10.80 o 
   2  14  16       53.89       89.73     16.14 o 
 -15   1  17       87.40       92.39     15.66 o 
 -13   1  17      423.89      412.04     16.42 o 
 -11   1  17      847.47      826.69     20.28 o 
  -9   1  17      795.87      850.97     15.89 o 
  -7   1  17     1684.04     1735.14     22.87 o 
  -5   1  17      400.79      406.51     23.87 o 
  -3   1  17       50.84       40.44      5.49 o 
  -1   1  17       24.93       26.83      5.65 o 
   1   1  17      609.81      469.75     13.66 o 
   3   1  17       71.47       58.40      6.63 o 
   5   1  17      328.52      336.19      9.05 o 
   7   1  17       94.88       95.52      5.94 o 
   9   1  17       29.87       34.63      5.34 o 
  11   1  17      101.81      113.62      8.61 o 
  13   1  17      711.62      710.56     29.04 o 
  15   1  17      144.39      126.57     15.16 o 
 -14   2  17       14.44       25.71     11.09 o 
 -12   2  17       24.46       29.08      7.06 o 
 -10   2  17        0.09       -2.85      4.47 o 
  -8   2  17       18.05       13.26      4.45 o 
  -6   2  17       62.81       56.10      5.23 o 
  -4   2  17      272.76      273.29      8.66 o 
  -2   2  17     1418.82     1435.96     24.88 o 
   0   2  17      673.40      630.99     17.91 o 
   2   2  17      740.73      737.50     16.93 o 
   4   2  17       69.06       69.41      6.20 o 
   6   2  17      142.36      148.13      7.37 o 
   8   2  17      800.65      816.89     15.77 o 
  10   2  17      149.75      144.04      8.88 o 
  12   2  17      104.64      122.63      9.21 o 
  14   2  17        2.67       10.57      8.69 o 
 -13   3  17      300.63      280.39     19.49 o 
 -11   3  17      436.33      429.44     17.49 o 
  -9   3  17      614.25      632.61     20.02 o 
  -7   3  17       56.46       75.33      6.55 o 
  -5   3  17       17.18       25.25      4.43 o 
  -3   3  17      507.20      501.44     12.22 o 
  -1   3  17       29.50       15.32      5.34 o 
   1   3  17       29.46       32.88      5.75 o 
   3   3  17      274.21      274.10     14.25 o 
   5   3  17      393.27      395.58     10.41 o 
   7   3  17        1.29       -3.82      3.82 o 
   9   3  17       15.76       12.60      4.78 o 
  11   3  17       65.45       48.14      7.66 o 
  13   3  17       49.19       41.82     11.76 o 
  15   3  17        3.42        5.35     16.61 o 
 -14   4  17       11.65       25.15     17.18 o 
 -12   4  17        3.20       10.55      6.99 o 
 -10   4  17       59.29       58.72      9.28 o 
  -8   4  17       54.67       47.39      7.12 o 
  -6   4  17      725.70      707.35     15.60 o 
  -4   4  17       83.05       97.69      7.78 o 
  -2   4  17      210.51      229.22     10.30 o 
   0   4  17     1354.29     1326.45     23.64 o 
   2   4  17     2001.18     1963.29     29.91 o 
   4   4  17     1181.23     1223.14     25.82 o 
   6   4  17      689.37      693.61     17.61 o 
   8   4  17      527.25      550.22     13.49 o 
  10   4  17      163.67      196.29     11.98 o 
  12   4  17      139.34      157.56     14.02 o 
  14   4  17       40.76       30.60     22.71 o 
 -13   5  17        0.58       21.78     15.77 o 
 -11   5  17        1.17        2.61     11.66 o 
  -9   5  17        5.68       -5.72      6.34 o 
  -7   5  17        7.58        3.02      4.59 o 
  -5   5  17       25.62       27.89      5.48 o 
  -3   5  17      293.89      296.82     10.50 o 
  -1   5  17      974.46     1028.82     33.56 o 
   1   5  17     1763.24     1729.39     27.67 o 
   3   5  17      875.63      893.91     19.28 o 
   5   5  17       30.71       27.14      7.33 o 
   7   5  17      708.34      681.43     16.58 o 
   9   5  17      408.09      437.38     16.30 o 
  11   5  17       72.47       79.10      9.60 o 
  13   5  17       52.90       52.61     12.82 o 
 -12   6  17       47.92       49.69     11.99 o 
 -10   6  17      529.07      533.51     20.32 o 
  -8   6  17      524.98      512.08     19.58 o 
  -6   6  17       13.32       15.47      5.60 o 
  -4   6  17      646.93      661.85     15.23 o 
  -2   6  17      355.53      332.67     18.20 o 
   0   6  17       82.02       84.44      7.17 o 
   2   6  17       33.27       41.01      6.07 o 
   4   6  17       46.67       53.89     10.22 o 
   6   6  17     1398.42     1422.77     39.65 o 
   8   6  17     1165.39     1235.98     33.12 o 
  10   6  17        1.82        4.79      6.06 o 
  12   6  17       24.70       23.13     12.45 o 
 -13   7  17        0.27       -7.04     12.30 o 
 -11   7  17        0.04       -3.69      8.56 o 
  -9   7  17        0.79       -5.57      8.66 o 
  -7   7  17       32.63       12.71      7.32 o 
  -5   7  17        7.17        5.81      5.06 o 
  -3   7  17      156.29      155.47      9.75 o 
  -1   7  17      163.55      174.14      9.23 o 
   1   7  17       89.88       82.89      7.05 o 
   3   7  17       49.22       69.46     13.87 o 
   5   7  17        5.80        6.38      6.22 o 
   7   7  17      217.17      216.82     16.03 o 
   9   7  17      144.54      156.24     12.52 o 
  11   7  17       48.22       52.29      9.23 o 
  13   7  17        0.06        6.63      9.53 o 
 -12   8  17      128.97      181.71     24.87 o 
 -10   8  17      333.02      340.30     21.33 o 
  -8   8  17      857.02      882.68     26.84 o 
  -6   8  17      383.18      357.62     15.59 o 
  -4   8  17       29.59       40.07      7.69 o 
  -2   8  17       40.71       51.16      7.33 o 
   0   8  17        2.83        2.73      5.74 o 
   2   8  17       19.63       17.94      6.79 o 
   4   8  17        9.22       20.88      6.86 o 
   6   8  17      202.96      217.56     33.18 o 
   8   8  17       44.31       59.47     17.22 o 
  10   8  17        2.16        2.37      7.76 o 
  12   8  17       53.47       62.80     11.23 o 
 -11   9  17       10.42       34.54     15.96 o 
  -9   9  17        0.81       -4.97      6.75 o 
  -7   9  17       24.85       36.51      8.55 o 
  -5   9  17       58.34       64.99      9.00 o 
  -3   9  17       13.65       10.50      6.16 o 
  -1   9  17       81.96       99.98      9.92 o 
   1   9  17       60.96       69.25      9.10 o 
   3   9  17        3.84        2.64      6.19 o 
   5   9  17       31.45       22.78      7.28 o 
   7   9  17       38.82       41.07     10.67 o 
   9   9  17       15.28        6.79      8.70 o 
  11   9  17        6.07       34.82     24.59 o 
 -10  10  17      270.83      264.22     27.88 o 
  -8  10  17      532.46      517.06     19.28 o 
  -6  10  17      188.56      159.54     12.51 o 
  -4  10  17        7.17        1.44      6.65 o 
  -2  10  17        7.92       12.40      6.15 o 
   0  10  17        7.04       20.72      7.24 o 
   2  10  17       32.55       37.06      8.10 o 
   4  10  17      122.39       94.78     10.37 o 
   6  10  17       72.08       58.64     12.05 o 
   8  10  17        0.03       -2.44     10.23 o 
  10  10  17       12.61        9.76     20.74 o 
  -9  11  17        4.88       -3.38     19.34 o 
  -7  11  17       43.17       41.54     10.01 o 
  -5  11  17       22.88       22.40      8.37 o 
  -3  11  17       77.92       69.83      9.04 o 
  -1  11  17      163.13      174.12     13.90 o 
   1  11  17       65.38       71.93      9.67 o 
   3  11  17      281.87      323.50     18.15 o 
   5  11  17      289.81      258.15     19.07 o 
   7  11  17       91.90      120.00     21.49 o 
  -8  12  17      108.74       71.62     24.97 o 
  -6  12  17      108.54      104.25     11.98 o 
  -4  12  17       35.98       23.00      8.41 o 
  -2  12  17       21.43       32.29      8.06 o 
   0  12  17       52.59       56.58      9.70 o 
   2  12  17        0.25       -4.71      7.31 o 
   4  12  17        4.01        7.69      9.66 o 
   6  12  17        0.22        3.83      8.74 o 
  -5  13  17       33.01       42.27     16.03 o 
  -3  13  17       23.32        9.80      8.13 o 
  -1  13  17        8.89        4.98      6.65 o 
   1  13  17      144.13      141.42     12.96 o 
   3  13  17      425.30      475.16     25.31 o 
   0  14  17      215.01      225.67     17.01 o 
 -14   0  18       67.81       69.51     13.22 o 
 -12   0  18      362.93      389.71     21.03 o 
 -10   0  18      437.87      474.32     17.57 o 
  -8   0  18     1272.95     1332.51     28.64 o 
  -6   0  18     2127.91     1879.85     64.20 o 
  -4   0  18      150.40      136.79      9.67 o 
  -2   0  18       67.88       55.35      9.67 o 
   0   0  18      889.41      807.59     26.23 o 
   2   0  18       94.63       74.43     15.72 o 
   4   0  18      165.69      159.04     13.00 o 
   6   0  18      402.21      391.07     15.18 o 
   8   0  18     1136.34     1159.52     32.19 o 
  10   0  18      617.49      663.83     20.96 o 
  12   0  18        2.46       -9.95     24.08 o 
  14   0  18        0.74       24.01     12.37 o 
 -15   1  18        0.39       -0.75     13.80 o 
 -13   1  18       27.71       31.61      7.72 o 
 -11   1  18       50.96       35.93      7.23 o 
  -9   1  18       43.27       34.19      5.24 o 
  -7   1  18       44.38       32.70      5.04 o 
  -5   1  18        3.98        3.42      3.87 o 
  -3   1  18      695.21      683.73     14.66 o 
  -1   1  18     1219.61     1212.06     25.35 o 
   1   1  18      631.77      642.24     24.24 o 
   3   1  18      925.98      918.05     19.63 o 
   5   1  18      245.23      258.79      9.82 o 
   7   1  18      819.93      823.11     17.05 o 
   9   1  18     1352.38     1327.80     22.60 o 
  11   1  18      346.12      316.60     16.42 o 
  13   1  18      149.95      141.80     15.12 o 
  15   1  18        5.42       55.75     23.00 o 
 -14   2  18        1.34        2.44     12.25 o 
 -12   2  18      424.33      390.12     17.64 o 
 -10   2  18      706.50      676.67     16.45 o 
  -8   2  18      964.80      914.98     16.43 o 
  -6   2  18      161.93      135.86      7.54 o 
  -4   2  18        0.38       -0.64      3.69 o 
  -2   2  18      993.06      966.57     20.28 o 
   0   2  18     1934.09     1954.42     34.94 o 
   2   2  18     1071.53     1080.10     21.44 o 
   4   2  18       24.11       28.66      5.74 o 
   6   2  18      784.55      782.16     15.29 o 
   8   2  18      112.54      129.10      7.82 o 
  10   2  18        0.14       -1.35      5.74 o 
  12   2  18       97.89      125.12     12.68 o 
  14   2  18        2.37       -0.38      9.88 o 
 -13   3  18        0.19       -0.68     11.50 o 
 -11   3  18       10.62        2.57      5.93 o 
  -9   3  18        0.58        4.04      5.33 o 
  -7   3  18      247.50      259.47     17.41 o 
  -5   3  18        5.04       -4.03      4.03 o 
  -3   3  18      107.03      113.37     10.26 o 
  -1   3  18       63.71       55.64      6.92 o 
   1   3  18       30.52       29.58      6.23 o 
   3   3  18      524.70      546.17     23.45 o 
   5   3  18      256.10      281.33     10.97 o 
   7   3  18       56.08       73.99      6.40 o 
   9   3  18        2.50        3.79      4.67 o 
  11   3  18       25.70       18.87      9.36 o 
  13   3  18      164.47      208.86     17.31 o 
 -12   4  18       70.94      104.82     12.83 o 
 -10   4  18      335.12      336.00     19.05 o 
  -8   4  18       16.27       11.51      5.93 o 
  -6   4  18      214.57      210.38      9.41 o 
  -4   4  18       37.51       50.78      5.96 o 
  -2   4  18        3.95       -0.70      4.37 o 
   0   4  18        1.28        5.68      4.77 o 
   2   4  18      115.83      115.32      8.05 o 
   4   4  18     1492.95     1498.43     30.31 o 
   6   4  18     2697.17     2626.80     89.98 o 
   8   4  18     1665.76     1636.23     29.13 o 
  10   4  18      363.81      371.55     15.41 o 
  12   4  18      158.52      145.17     13.02 o 
  14   4  18      163.14      169.42     33.41 o 
 -13   5  18       14.61       -4.04     13.61 o 
 -11   5  18       39.19       34.94      9.30 o 
  -9   5  18       99.98      105.12     12.63 o 
  -7   5  18       59.58       51.27      6.42 o 
  -5   5  18       62.94       54.11      6.45 o 
  -3   5  18        4.25        9.63      5.15 o 
  -1   5  18      244.86      281.44     15.74 o 
   1   5  18      917.44      954.70     30.59 o 
   3   5  18     1252.23     1269.36     23.45 o 
   5   5  18     2144.26     2174.43     39.19 o 
   7   5  18     1718.00     1866.80     48.31 o 
   9   5  18      346.45      388.84     15.72 o 
  11   5  18      364.45      383.86     32.60 o 
  13   5  18      563.33      610.32     48.24 o 
 -12   6  18       20.82       35.46     11.31 o 
 -10   6  18       13.40       16.80      7.87 o 
  -8   6  18       43.86       61.53      9.57 o 
  -6   6  18       26.09       37.69      6.23 o 
  -4   6  18       12.82       10.55      6.81 o 
  -2   6  18       60.73       67.58      7.01 o 
   0   6  18        0.08        0.23      4.30 o 
   2   6  18      116.86      135.14      8.45 o 
   4   6  18      138.03      133.64     10.32 o 
   6   6  18        9.44        5.00      5.98 o 
   8   6  18      238.52      251.36     17.08 o 
  10   6  18       57.66       51.99      8.74 o 
  12   6  18      101.00      122.01     13.71 o 
 -13   7  18        0.68        3.85     13.89 o 
 -11   7  18       36.45       28.45     10.49 o 
  -9   7  18      300.91      302.84     21.94 o 
  -7   7  18      428.93      406.73     18.61 o 
  -5   7  18      428.39      422.80     15.77 o 
  -3   7  18      142.42      136.94      9.48 o 
  -1   7  18       66.86       64.28      7.05 o 
   1   7  18       62.75       77.78      7.31 o 
   3   7  18       35.86       38.26      7.54 o 
   5   7  18       10.84        9.57      6.25 o 
   7   7  18      158.14      172.61     14.99 o 
   9   7  18       17.80       21.08      9.48 o 
  11   7  18        0.63        5.46      7.20 o 
 -12   8  18       39.52       36.42     16.71 o 
 -10   8  18       33.74       21.50      8.73 o 
  -8   8  18       16.90       14.41      8.13 o 
  -6   8  18      121.94      125.18     12.49 o 
  -4   8  18      330.95      344.72     12.41 o 
  -2   8  18      500.65      524.82     16.49 o 
   0   8  18      628.69      650.91     20.39 o 
   2   8  18      498.84      500.26     18.37 o 
   4   8  18      490.15      523.03     20.23 o 
   6   8  18      737.09      696.79     27.22 o 
   8   8  18      511.66      496.24     35.67 o 
  10   8  18      290.10      327.37     23.04 o 
  12   8  18      209.04      187.07     35.85 o 
  -9   9  18      175.81      209.72     20.30 o 
  -7   9  18      574.52      613.22     31.41 o 
  -5   9  18      157.17      165.56     13.13 o 
  -3   9  18      223.23      226.24     12.18 o 
  -1   9  18      244.07      232.96     13.53 o 
   1   9  18        0.05       -5.50      5.50 o 
   3   9  18       54.70       79.75      9.62 o 
   5   9  18      417.65      445.41     30.61 o 
   7   9  18      214.28      222.53     26.70 o 
   9   9  18       95.93       72.01     13.15 o 
  -8  10  18        2.03        3.62      7.70 o 
  -6  10  18        0.33       -5.79      6.77 o 
  -4  10  18        0.64       -5.78      5.78 o 
  -2  10  18        4.72        6.59      6.28 o 
   0  10  18       66.13       70.90      9.67 o 
   2  10  18      261.91      266.07     19.34 o 
   4  10  18      203.56      191.81     13.39 o 
   6  10  18        6.51       15.38      9.01 o 
   8  10  18       37.36       22.30     19.34 o 
  -7  11  18      307.29      350.06     49.09 o 
  -5  11  18      137.75      139.48     12.70 o 
  -3  11  18      138.17      157.97     16.22 o 
  -1  11  18      325.68      343.76     16.97 o 
   1  11  18      309.59      290.13     29.03 o 
   3  11  18       57.41       53.99      9.69 o 
   5  11  18       17.47       22.74     10.77 o 
   7  11  18        3.53       15.37     10.21 o 
  -6  12  18        2.77        1.47     16.94 o 
  -4  12  18       15.47       15.80      8.39 o 
  -2  12  18       60.69       81.69     10.40 o 
   0  12  18       72.64       78.30     12.39 o 
   2  12  18        2.64       -3.44      9.90 o 
   4  12  18       59.10       61.50     18.26 o 
  -5  13  18       47.46       60.22     16.95 o 
  -3  13  18       51.79       29.18     17.27 o 
  -1  13  18        0.73       -2.80      7.72 o 
   1  13  18       68.98       68.31     10.78 o 
 -13   1  19       32.72       33.57      7.57 o 
 -11   1  19       17.70       20.83      6.68 o 
  -9   1  19       64.54       79.01      6.59 o 
  -7   1  19      662.56      700.65     14.39 o 
  -5   1  19      693.74      686.41     22.17 o 
  -3   1  19     1154.67     1191.63     20.46 o 
  -1   1  19     2143.98     2254.95     34.37 o 
   1   1  19      623.96      680.79     17.35 o 
   3   1  19      162.22      157.93     11.33 o 
   5   1  19      245.72      234.05     10.82 o 
   7   1  19       63.36       68.15      7.04 o 
   9   1  19       14.68       17.16      6.57 o 
  11   1  19       38.76       41.05     11.40 o 
  13   1  19       66.35       52.27     21.49 o 
 -14   2  19        0.03        1.90      9.65 o 
 -12   2  19       48.24       60.06      9.73 o 
 -10   2  19       68.26       67.81      8.18 o 
  -8   2  19      144.07      156.06      8.79 o 
  -6   2  19       79.92       76.11      6.15 o 
  -4   2  19      163.36      158.94      7.47 o 
  -2   2  19        0.64       -4.46      4.46 o 
   0   2  19       36.34       32.12      6.38 o 
   2   2  19      319.69      307.94     14.39 o 
   4   2  19      476.75      423.98     16.73 o 
   6   2  19       44.33       47.16      6.73 o 
   8   2  19        7.78        6.67      5.09 o 
  10   2  19      163.28      181.84     12.71 o 
  12   2  19      213.96      227.26     20.90 o 
  14   2  19      252.36      344.56     35.67 o 
 -13   3  19       17.36       36.88     11.46 o 
 -11   3  19       51.51       67.72      8.45 o 
  -9   3  19       55.03       57.75      8.18 o 
  -7   3  19      164.41      163.21     14.88 o 
  -5   3  19       95.21      110.77      7.68 o 
  -3   3  19      304.79      281.19     11.86 o 
  -1   3  19      724.99      706.50     18.61 o 
   1   3  19      252.30      234.90     10.83 o 
   3   3  19       54.50       73.53      8.71 o 
   5   3  19       41.57       49.15     17.55 o 
   7   3  19       33.59       31.84      5.93 o 
   9   3  19       18.24       21.35      5.55 o 
  11   3  19       66.42       85.86     17.18 o 
  13   3  19      283.83      318.85     30.27 o 
 -12   4  19        0.59        3.52      7.43 o 
 -10   4  19        1.41        3.72      5.64 o 
  -8   4  19      282.35      318.84     25.68 o 
  -6   4  19      654.29      633.34     16.86 o 
  -4   4  19       65.54       73.65      8.28 o 
  -2   4  19       84.95       73.67      7.70 o 
   0   4  19      129.20      129.87      8.71 o 
   2   4  19       88.87       95.93      7.92 o 
   4   4  19     1297.33     1235.70     29.58 o 
   6   4  19     1394.36     1380.82     30.03 o 
   8   4  19      184.93      181.60     10.00 o 
  10   4  19       14.39       11.43      7.72 o 
  12   4  19      364.79      363.76     28.20 o 
 -11   5  19       15.55       14.25      8.28 o 
  -9   5  19        5.94        7.99      7.03 o 
  -7   5  19      318.91      293.42     11.44 o 
  -5   5  19        0.94       -0.34      4.57 o 
  -3   5  19      100.27      105.43      8.48 o 
  -1   5  19       11.69        5.73      6.29 o 
   1   5  19        2.64        6.83      4.98 o 
   3   5  19      496.73      464.76     21.98 o 
   5   5  19      381.29      343.00     18.84 o 
   7   5  19        1.44        4.49      6.45 o 
   9   5  19       70.62       74.72      9.35 o 
  11   5  19      208.77      217.23     15.16 o 
  13   5  19      545.59      616.08     27.96 o 
 -12   6  19        6.32       15.27     17.36 o 
 -10   6  19        9.89       16.79      8.21 o 
  -8   6  19        8.84        7.80      7.46 o 
  -6   6  19       11.24        6.25      5.46 o 
  -4   6  19      570.64      507.68     13.95 o 
  -2   6  19      336.90      317.29     12.31 o 
   0   6  19      249.76      261.23     13.44 o 
   2   6  19      343.61      305.41     14.58 o 
   4   6  19        3.13        7.89      6.49 o 
   6   6  19       98.69      104.33     11.80 o 
   8   6  19       50.56       59.04     10.91 o 
  10   6  19       45.03       39.36      8.48 o 
  12   6  19      105.39      100.22     21.87 o 
 -11   7  19       46.06       31.56      9.82 o 
  -9   7  19       51.37       45.56      9.79 o 
  -7   7  19      207.47      183.18     15.76 o 
  -5   7  19       77.01       76.41      8.60 o 
  -3   7  19       11.66        4.55      5.48 o 
  -1   7  19       32.05       30.01      6.32 o 
   1   7  19      140.17      150.38     12.33 o 
   3   7  19      709.84      677.52     25.83 o 
   5   7  19      293.75      301.37     14.92 o 
   7   7  19       50.10       46.72     10.24 o 
   9   7  19       88.25       81.94     17.60 o 
  11   7  19      157.07      167.64     16.77 o 
 -10   8  19        0.14        7.01      7.78 o 
  -8   8  19        4.21        0.02      7.14 o 
  -6   8  19       77.89       80.72     11.39 o 
  -4   8  19      435.26      413.65     15.18 o 
  -2   8  19     1039.33      984.49     28.03 o 
   0   8  19      434.08      441.90     52.92 o 
   2   8  19       12.20        2.74      6.44 o 
   4   8  19        2.71        5.38      6.49 o 
   6   8  19        9.12       -2.53      7.97 o 
   8   8  19        0.52       -5.21      7.67 o 
  10   8  19       29.51       32.46     11.31 o 
  -9   9  19       17.94       16.79     11.26 o 
  -7   9  19        6.92        1.41      9.20 o 
  -5   9  19       19.36        9.69      8.43 o 
  -3   9  19       81.71       68.02      9.58 o 
  -1   9  19       48.28       42.94      8.93 o 
   1   9  19       21.72       23.26      8.26 o 
   3   9  19        0.00        6.66      6.75 o 
   5   9  19       19.51       24.80     10.50 o 
   7   9  19       98.10       91.54     13.26 o 
   9   9  19        4.94       10.34      9.84 o 
  -8  10  19      116.86      133.07     14.12 o 
  -6  10  19      356.75      317.95     18.70 o 
  -4  10  19      249.11      232.46     16.63 o 
  -2  10  19      967.50     1027.76     25.13 o 
   0  10  19      686.00      748.24     23.97 o 
   2  10  19      232.15      277.26     17.19 o 
   4  10  19      263.70      306.90     32.80 o 
   6  10  19       22.81       41.85     11.46 o 
   8  10  19       10.17       20.84     23.75 o 
  -7  11  19        3.55       -1.60     17.83 o 
  -5  11  19        0.52        5.17      9.04 o 
  -3  11  19       15.61       15.78      8.36 o 
  -1  11  19      107.07      114.63     10.65 o 
   1  11  19       31.41       25.72      8.63 o 
   3  11  19        2.33        4.01      7.18 o 
   5  11  19       19.26       13.43     15.39 o 
  -6  12  19        7.54       10.04     18.30 o 
  -4  12  19       79.52       56.14     13.38 o 
  -2  12  19      195.01      207.42     17.86 o 
   0  12  19      240.20      231.92     19.13 o 
   2  12  19       84.49      114.35     12.34 o 
  -3  13  19       16.15       37.54     23.28 o 
  -1  13  19        0.17       26.37     20.84 o 
   1  13  19       22.44       36.78     13.19 o 
 -14   0  20       96.37      113.32     15.49 o 
 -12   0  20        0.03       -2.23      8.61 o 
 -10   0  20      144.55      185.90     15.55 o 
  -8   0  20       13.82       10.22      6.84 o 
  -6   0  20      655.83      607.21     24.19 o 
  -4   0  20     2828.79     2662.46     72.09 o 
  -2   0  20     5224.49     4989.09    130.00 o 
   0   0  20     1353.76     1456.48     51.34 o 
   2   0  20      626.75      687.65     25.59 o 
   4   0  20     3774.32     3798.87     70.86 o 
   6   0  20     4826.77     4973.06     86.37 o 
   8   0  20     2403.01     2622.95     78.70 o 
  10   0  20      450.70      436.90     23.98 o 
  12   0  20       43.21       43.08     19.34 o 
 -13   1  20        0.98       -5.78      6.85 o 
 -11   1  20       63.95       84.92      9.85 o 
  -9   1  20       63.29       64.69      6.42 o 
  -7   1  20      163.33      186.83     10.54 o 
  -5   1  20       38.50       29.64      5.29 o 
  -3   1  20      184.49      178.95     11.52 o 
  -1   1  20        7.68       13.76      5.90 o 
   1   1  20        1.45        3.31      5.09 o 
   3   1  20        2.75        3.13      5.51 o 
   5   1  20       10.16        9.51      5.90 o 
   7   1  20      312.08      327.22     12.02 o 
   9   1  20       25.94       26.17      6.78 o 
  11   1  20        0.37       -2.75      8.22 o 
  13   1  20        0.70       10.09     12.21 o 
 -14   2  20        0.35       16.24     14.45 o 
 -12   2  20       15.65        5.66      7.26 o 
 -10   2  20      118.53      127.74      9.99 o 
  -8   2  20       46.97       41.32      6.28 o 
  -6   2  20      228.29      204.34      9.66 o 
  -4   2  20      475.04      420.08     12.63 o 
  -2   2  20      853.35      825.89     19.81 o 
   0   2  20      391.92      412.53     16.04 o 
   2   2  20       19.49       26.54      6.30 o 
   4   2  20      416.72      412.53     27.54 o 
   6   2  20      358.25      360.67     15.39 o 
   8   2  20       89.66      118.72      8.45 o 
  10   2  20       12.29       23.36      7.92 o 
  12   2  20       64.10       47.52     14.76 o 
 -13   3  20       54.87       46.67     12.71 o 
 -11   3  20       38.20       33.04      7.28 o 
  -9   3  20       60.59       50.69     16.31 o 
  -7   3  20      456.38      435.63     16.64 o 
  -5   3  20      555.85      558.98     19.36 o 
  -3   3  20      188.35      156.63     12.71 o 
  -1   3  20        5.90        1.47      5.30 o 
   1   3  20       39.25       27.21      6.00 o 
   3   3  20      306.42      321.62     22.58 o 
   5   3  20      707.85      712.84     38.44 o 
   7   3  20      185.39      171.61     11.74 o 
   9   3  20      102.27       94.98      9.78 o 
  11   3  20       54.97       59.23     13.47 o 
 -12   4  20       31.27       34.72      9.35 o 
 -10   4  20       63.04       68.08      8.93 o 
  -8   4  20       80.61       98.89      9.47 o 
  -6   4  20        7.43       11.56      5.17 o 
  -4   4  20      325.91      330.00     11.76 o 
  -2   4  20      374.78      387.12     13.95 o 
   0   4  20      511.48      543.92     16.43 o 
   2   4  20      743.90      710.31     30.51 o 
   4   4  20      380.32      374.61     15.82 o 
   6   4  20      479.50      501.90     18.34 o 
   8   4  20      445.95      493.57     18.40 o 
  10   4  20       92.11      128.72     21.31 o 
  12   4  20        5.92       12.96     10.06 o 
 -11   5  20       38.24       51.06     10.23 o 
  -9   5  20      102.17      115.49     12.08 o 
  -7   5  20       90.03       94.92      9.34 o 
  -5   5  20       16.65       30.69      5.94 o 
  -3   5  20        0.96       -0.98      5.27 o 
  -1   5  20       11.18       11.66      9.79 o 
   1   5  20      509.14      483.17     14.88 o 
   3   5  20      408.69      398.52     26.32 o 
   5   5  20      259.90      260.35     23.16 o 
   7   5  20      280.64      276.49     14.69 o 
   9   5  20      104.48       93.59     12.76 o 
  11   5  20        0.29        4.20      9.03 o 
 -12   6  20       47.97       56.04     19.15 o 
 -10   6  20       92.17       97.29     11.88 o 
  -8   6  20      137.70      126.57     14.79 o 
  -6   6  20      345.02      345.33     12.59 o 
  -4   6  20        0.21        0.59      4.90 o 
  -2   6  20        0.25       -3.28      5.09 o 
   0   6  20       53.04       64.72      7.61 o 
   2   6  20      127.54      117.18     10.67 o 
   4   6  20      675.57      661.78     26.83 o 
   6   6  20       44.80       36.15      8.16 o 
   8   6  20        0.29        6.49      8.72 o 
  10   6  20      129.96      120.50     18.21 o 
  12   6  20      162.26      122.58     33.04 o 
 -11   7  20       23.60       19.70     11.62 o 
  -9   7  20       84.29       66.03     11.10 o 
  -7   7  20       76.78       64.20     10.93 o 
  -5   7  20       35.29       36.10      7.57 o 
  -3   7  20      259.03      263.47     13.18 o 
  -1   7  20       43.62       50.54      8.28 o 
   1   7  20       29.58       21.47      7.42 o 
   3   7  20       88.74       93.95     10.12 o 
   5   7  20       88.08      107.35     10.82 o 
   7   7  20      139.22      146.16     20.93 o 
   9   7  20        1.89       -0.25     11.92 o 
  11   7  20      104.81       90.20     28.16 o 
 -10   8  20       37.57       62.72     14.04 o 
  -8   8  20       47.44       33.06      9.87 o 
  -6   8  20        0.39       -8.52      9.91 o 
  -4   8  20        2.60       -1.63      5.85 o 
  -2   8  20        6.28       -0.60      6.71 o 
   0   8  20        2.85       11.83      7.02 o 
   2   8  20       29.04       40.85     10.55 o 
   4   8  20        6.25       14.16      7.02 o 
   6   8  20      122.04      111.41     18.26 o 
   8   8  20       13.55       17.34      9.37 o 
  10   8  20        0.03       10.70     21.40 o 
  -9   9  20        0.20       -0.56     16.33 o 
  -7   9  20       32.50       29.60     11.89 o 
  -5   9  20      142.76      129.99     16.04 o 
  -3   9  20      530.47      523.37     20.12 o 
  -1   9  20     1484.48     1525.95     43.15 o 
   1   9  20      878.87      876.25     25.73 o 
   3   9  20     1064.43     1084.76     29.29 o 
   5   9  20     1368.89     1270.70     36.52 o 
   7   9  20      579.43      549.99     26.38 o 
   9   9  20      394.74      464.33     49.65 o 
  -8  10  20        6.22        4.32     18.49 o 
  -6  10  20       22.60       15.43      9.12 o 
  -4  10  20        1.60       -7.81      7.81 o 
  -2  10  20      137.20      168.42     13.63 o 
   0  10  20       85.03       89.85     11.17 o 
   2  10  20        0.08        6.15      8.40 o 
   4  10  20        0.14        5.56      7.07 o 
   6  10  20       83.02       94.24     14.19 o 
  -7  11  20       45.40       61.48     24.59 o 
  -5  11  20       53.56      105.77     17.88 o 
  -3  11  20       48.32       26.87     10.56 o 
  -1  11  20       83.58      101.86     11.65 o 
   1  11  20       79.69       75.58     11.19 o 
   3  11  20      319.01      295.92     17.14 o 
  -4  12  20       58.71       16.33     23.18 o 
  -2  12  20       42.08       31.20     13.47 o 
   0  12  20        5.29       15.24      8.33 o 
   2  12  20        9.83       23.24     10.02 o 
 -13   1  21       18.39       16.31      8.16 o 
 -11   1  21        6.39        0.29      6.94 o 
  -9   1  21       77.73       83.78      7.75 o 
  -7   1  21       93.83       99.95      7.05 o 
  -5   1  21        8.63       13.17      4.73 o 
  -3   1  21      355.88      333.34     13.74 o 
  -1   1  21      742.73      759.84     22.10 o 
   1   1  21      180.62      183.17     10.67 o 
   3   1  21     1052.50      958.52     21.77 o 
   5   1  21     1735.39     1722.31     30.63 o 
   7   1  21      762.46      758.75     22.19 o 
   9   1  21      907.97      910.08     29.26 o 
  11   1  21      470.67      494.86     20.66 o 
  13   1  21      172.04      210.72     30.69 o 
 -12   2  21       45.06       46.62      9.89 o 
 -10   2  21      135.37      147.93     10.75 o 
  -8   2  21       64.11       67.92      7.13 o 
  -6   2  21      339.31      338.38     13.37 o 
  -4   2  21      183.92      197.42      9.66 o 
  -2   2  21       24.35       22.17      6.32 o 
   0   2  21      187.67      179.92     16.83 o 
   2   2  21       76.97       55.67     11.50 o 
   4   2  21      100.90       75.39      8.39 o 
   6   2  21        4.96       -4.77      6.37 o 
   8   2  21       58.54       64.09      8.91 o 
  10   2  21        0.16       -1.73      7.51 o 
  12   2  21        3.05      -13.33     15.67 o 
 -13   3  21        9.05        9.76     14.27 o 
 -11   3  21       58.23       63.29      9.07 o 
  -9   3  21      109.30       94.49      9.47 o 
  -7   3  21       36.05       33.18      6.21 o 
  -5   3  21       16.26       16.56      5.35 o 
  -3   3  21        5.33        1.55      5.48 o 
  -1   3  21       12.89       18.40      6.25 o 
   1   3  21      349.97      318.68     16.13 o 
   3   3  21      624.16      593.44     19.86 o 
   5   3  21     1083.74     1073.42     26.68 o 
   7   3  21      689.37      640.75     20.86 o 
   9   3  21      267.93      285.54     18.55 o 
  11   3  21      199.53      216.28     17.80 o 
 -12   4  21      227.52      236.16     20.04 o 
 -10   4  21      247.26      234.25     19.71 o 
  -8   4  21      182.40      174.31     14.58 o 
  -6   4  21      131.76      135.99      9.11 o 
  -4   4  21      346.46      375.03     12.90 o 
  -2   4  21     1042.49     1046.35     23.18 o 
   0   4  21       96.20       97.44      8.65 o 
   2   4  21       21.30       24.04      6.33 o 
   4   4  21       21.65       21.39      7.22 o 
   6   4  21       23.41       10.75      7.17 o 
   8   4  21        0.07        1.43      6.51 o 
  10   4  21        6.52       11.22      9.10 o 
  12   4  21        7.90        8.26     11.64 o 
 -11   5  21      110.55      106.83     12.78 o 
  -9   5  21      142.00      139.64     13.04 o 
  -7   5  21      121.89      137.51     11.03 o 
  -5   5  21      336.97      336.89     12.53 o 
  -3   5  21      244.28      222.23     11.77 o 
  -1   5  21      203.67      215.14     11.55 o 
   1   5  21        0.29        9.89      5.74 o 
   3   5  21       54.96       52.71      9.02 o 
   5   5  21        1.99        8.97      6.48 o 
   7   5  21       25.56       19.25     11.46 o 
   9   5  21        1.63       -2.13      7.49 o 
  11   5  21        1.40       14.08     11.92 o 
 -10   6  21      260.03      294.94     20.90 o 
  -8   6  21      341.24      324.08     25.22 o 
  -6   6  21       26.48       35.07      6.60 o 
  -4   6  21        1.64        3.08      5.34 o 
  -2   6  21       50.10       52.37      7.69 o 
   0   6  21       56.99       63.71      7.96 o 
   2   6  21        0.02        6.53      6.59 o 
   4   6  21       57.32       49.94      8.98 o 
   6   6  21      398.09      414.85     35.18 o 
   8   6  21      297.77      342.46     21.09 o 
  10   6  21       10.75       13.79     10.27 o 
 -11   7  21       17.26       37.17     19.80 o 
  -9   7  21       15.67       15.72      8.88 o 
  -7   7  21      125.39      107.30     12.98 o 
  -5   7  21      273.30      284.00     13.76 o 
  -3   7  21       67.69       75.70      8.64 o 
  -1   7  21        0.09       -1.67      5.39 o 
   1   7  21      102.08      120.03     11.55 o 
   3   7  21        3.68        4.37      8.59 o 
   5   7  21       38.47       62.37      9.53 o 
   7   7  21        0.34       -1.37      8.01 o 
   9   7  21        4.85        8.63      9.70 o 
  11   7  21       61.18       32.57     24.59 o 
 -10   8  21       17.04       33.13     19.43 o 
  -8   8  21       66.85       70.03     11.39 o 
  -6   8  21       15.36       14.43      8.55 o 
  -4   8  21        3.70       -7.46      7.46 o 
  -2   8  21       64.15       45.65      9.54 o 
   0   8  21       84.85       90.18     13.82 o 
   2   8  21      117.90      123.08     11.74 o 
   4   8  21      487.74      479.00     19.78 o 
   6   8  21      590.04      610.84     27.32 o 
   8   8  21      508.61      541.12     50.26 o 
  -9   9  21        2.99       18.96     20.27 o 
  -7   9  21        0.03        8.70      8.96 o 
  -5   9  21        5.42       -7.94      7.94 o 
  -3   9  21       70.97       70.25     12.24 o 
  -1   9  21      149.72      156.01     13.43 o 
   1   9  21       12.66       12.28      7.30 o 
   3   9  21        0.78        7.13      7.85 o 
   5   9  21       17.39       27.99     11.53 o 
   7   9  21        8.99       -3.10      9.69 o 
  -8  10  21       14.53       -7.70     17.93 o 
  -6  10  21       14.79       -9.67     17.55 o 
  -4  10  21       58.19       53.23     11.57 o 
  -2  10  21       17.61        1.11      7.62 o 
   0  10  21        1.52        1.60      6.88 o 
   2  10  21       17.40       30.49      8.99 o 
   4  10  21      540.58      566.41     24.37 o 
  -5  11  21       79.03       97.43     28.91 o 
  -3  11  21        5.11       10.88     12.11 o 
  -1  11  21        7.34        7.35      8.39 o 
   1  11  21       52.14       41.18      9.81 o 
   3  11  21      131.14      137.87     15.04 o 
   0  12  21       43.17       43.27     15.02 o 
   2  12  21      224.20      301.48     31.54 o 
 -12   0  22       11.87       26.84     15.11 o 
 -10   0  22       45.04       45.19     14.60 o 
  -8   0  22       16.48       15.29      7.14 o 
  -6   0  22      131.78      111.75     10.50 o 
  -4   0  22      147.09      150.32     22.18 o 
  -2   0  22       39.30       40.52     10.09 o 
   0   0  22      218.83      213.27     16.23 o 
   2   0  22      164.23      141.48     14.21 o 
   4   0  22      154.20      161.98     15.40 o 
   6   0  22       25.65       11.92     10.89 o 
   8   0  22      100.74       95.74     16.89 o 
  10   0  22      356.93      343.14     21.36 o 
  12   0  22       11.63       24.69     19.15 o 
 -13   1  22        5.26       16.14     15.96 o 
 -11   1  22        6.08       11.97      7.32 o 
  -9   1  22       66.86       58.77      7.24 o 
  -7   1  22      133.55      131.58      8.90 o 
  -5   1  22      379.09      331.23     20.91 o 
  -3   1  22      152.89      139.11      8.79 o 
  -1   1  22       74.57       79.96      8.43 o 
   1   1  22      369.72      413.60     14.98 o 
   3   1  22      376.43      418.55     14.97 o 
   5   1  22      582.57      609.98     17.97 o 
   7   1  22      385.53      354.70     18.25 o 
   9   1  22       47.83       56.57      8.61 o 
  11   1  22       29.23       28.34      9.12 o 
 -12   2  22        3.35       -2.39      9.70 o 
 -10   2  22        0.07       10.30      6.28 o 
  -8   2  22       28.64       35.33      7.56 o 
  -6   2  22      164.18      169.29     13.46 o 
  -4   2  22      152.14      161.49      9.34 o 
  -2   2  22      175.56      153.42     10.51 o 
   0   2  22       34.15       33.37      7.14 o 
   2   2  22       27.16       22.21      6.38 o 
   4   2  22      148.79      151.02     10.16 o 
   6   2  22      231.91      236.89     13.76 o 
   8   2  22      294.12      279.81     16.74 o 
  10   2  22      418.80      486.82     24.65 o 
 -11   3  22      183.04      196.95     12.78 o 
  -9   3  22      131.25      117.33     10.31 o 
  -7   3  22       66.88       70.36      7.62 o 
  -5   3  22      279.15      284.77     11.85 o 
  -3   3  22      395.85      394.03     14.97 o 
  -1   3  22      491.51      505.46     20.93 o 
   1   3  22       68.21       76.80      8.41 o 
   3   3  22        2.25        0.62      5.54 o 
   5   3  22       34.22       39.70      8.47 o 
   7   3  22        2.40       -3.02      6.51 o 
   9   3  22        0.43        8.45     10.70 o 
  11   3  22       47.15       53.40     16.47 o 
 -12   4  22       21.50       21.40     15.77 o 
 -10   4  22      140.07      141.08     13.93 o 
  -8   4  22      116.17       93.88      9.80 o 
  -6   4  22      180.58      195.71     11.48 o 
  -4   4  22      542.74      550.29     15.70 o 
  -2   4  22      788.07      773.84     27.33 o 
   0   4  22      567.52      601.08     18.07 o 
   2   4  22      288.46      261.78     12.58 o 
   4   4  22      222.79      223.30     13.66 o 
   6   4  22       79.51       90.05     10.35 o 
   8   4  22       43.30       37.36      8.86 o 
  10   4  22       37.03       28.25     12.86 o 
 -11   5  22      217.58      264.57     21.21 o 
  -9   5  22      442.30      446.58     20.46 o 
  -7   5  22      193.79      207.82     12.79 o 
  -5   5  22      103.57       94.48      8.39 o 
  -3   5  22      475.69      458.90     16.21 o 
  -1   5  22     1183.25     1242.74     26.11 o 
   1   5  22     1018.08     1037.98     35.68 o 
   3   5  22      932.43      994.13     48.11 o 
   5   5  22      138.20      159.40     14.95 o 
   7   5  22       12.98       11.65     12.81 o 
   9   5  22      106.91      107.42     14.65 o 
 -10   6  22       63.46       85.70     12.23 o 
  -8   6  22       29.18       48.23      9.85 o 
  -6   6  22      191.07      196.54     10.84 o 
  -4   6  22      724.21      749.19     18.35 o 
  -2   6  22      398.88      428.37     27.42 o 
   0   6  22       97.71      104.68     17.82 o 
   2   6  22        3.66        1.38      6.79 o 
   4   6  22        3.21        4.38      6.84 o 
   6   6  22       81.82       75.99     10.41 o 
   8   6  22        1.57       -1.22      9.34 o 
  10   6  22       31.40       38.20     23.93 o 
  -9   7  22      149.55      183.55     18.60 o 
  -7   7  22      127.53      131.54     15.14 o 
  -5   7  22       52.46       45.78      8.52 o 
  -3   7  22       81.44      100.88      9.84 o 
  -1   7  22       25.23       43.30      7.45 o 
   1   7  22       84.52       89.97     19.61 o 
   3   7  22       44.38       48.03     11.42 o 
   5   7  22       67.69       72.56     11.19 o 
   7   7  22      225.13      207.26     17.88 o 
   9   7  22      278.83      186.50     34.54 o 
  -8   8  22       48.95       47.40     15.53 o 
  -6   8  22      222.02      226.05     17.95 o 
  -4   8  22      206.55      218.22     13.02 o 
  -2   8  22      266.27      283.75     18.72 o 
   0   8  22      213.67      195.01     14.32 o 
   2   8  22      185.98      174.51     13.35 o 
   4   8  22      499.38      559.59     21.93 o 
   6   8  22      223.34      255.64     19.78 o 
   8   8  22      108.92      103.06     29.19 o 
  -7   9  22      110.21       94.14     26.66 o 
  -5   9  22       19.86       17.51      9.36 o 
  -3   9  22        9.59        3.45      7.88 o 
  -1   9  22       49.82       54.89      9.98 o 
   1   9  22       79.30      103.33     11.62 o 
   3   9  22       66.18       91.00     11.65 o 
   5   9  22        0.13       -2.99      9.76 o 
  -6  10  22       30.84       27.60     22.53 o 
  -4  10  22       39.85       44.68     24.31 o 
  -2  10  22       21.31       15.61      8.54 o 
   0  10  22       32.08       19.75      9.08 o 
   2  10  22        7.89       10.04      8.27 o 
   4  10  22       38.81       11.45     13.99 o 
  -1  11  22        3.13       13.42     12.48 o 
   1  11  22       31.99       33.64     10.96 o 
   3  11  22        6.01       10.14     15.49 o 
 -11   1  23       74.53       89.08     11.69 o 
  -9   1  23       82.67       79.54      9.27 o 
  -7   1  23        3.27        6.93      5.36 o 
  -5   1  23       49.20       61.61      7.46 o 
  -3   1  23        4.08        2.48      5.27 o 
  -1   1  23      272.76      246.72     14.25 o 
   1   1  23      386.38      407.02     15.47 o 
   3   1  23      253.99      275.35     13.19 o 
   5   1  23       45.67       53.90      9.22 o 
   7   1  23        6.20       -4.38      7.14 o 
   9   1  23       39.92       46.10     10.65 o 
  11   1  23        4.48        1.92     10.31 o 
 -12   2  23       13.56       27.03     16.05 o 
 -10   2  23       11.83        7.69      6.91 o 
  -8   2  23        5.07       12.45      5.93 o 
  -6   2  23       20.13       24.05      6.35 o 
  -4   2  23      281.08      262.22     11.52 o 
  -2   2  23      386.46      395.87     15.29 o 
   0   2  23      337.24      300.72     16.41 o 
   2   2  23       98.94       95.71      9.24 o 
   4   2  23       27.18       19.08      7.92 o 
   6   2  23      190.97      185.45     17.11 o 
   8   2  23      188.10      208.80     15.65 o 
  10   2  23       63.23       62.23     16.71 o 
 -11   3  23        4.17        3.82      8.65 o 
  -9   3  23        0.18        1.35      6.34 o 
  -7   3  23        8.07        0.08      5.34 o 
  -5   3  23        1.92        2.21      5.43 o 
  -3   3  23       47.66       37.59      8.93 o 
  -1   3  23      500.49      511.71     18.18 o 
   1   3  23      831.52      823.44     21.56 o 
   3   3  23      456.24      449.73     18.41 o 
   5   3  23      115.83      133.95     12.05 o 
   7   3  23        0.95        3.92      7.32 o 
   9   3  23       11.44       21.21     12.01 o 
  11   3  23       59.47       78.66     17.46 o 
 -10   4  23      157.53      158.87     12.23 o 
  -8   4  23       30.79       34.07      7.62 o 
  -6   4  23       83.66       90.80      9.56 o 
  -4   4  23      291.89      281.26     12.17 o 
  -2   4  23      535.97      566.94     18.09 o 
   0   4  23     1151.03     1226.30     26.69 o 
   2   4  23      688.94      674.87     19.40 o 
   4   4  23      489.18      487.04     19.31 o 
   6   4  23      261.98      286.23     22.80 o 
   8   4  23      217.69      213.64     14.28 o 
  10   4  23      350.32      387.46     28.63 o 
  -9   5  23      117.75      122.87     14.91 o 
  -7   5  23        8.25       10.82      6.95 o 
  -5   5  23       45.12       47.07      7.21 o 
  -3   5  23      314.80      318.77     18.66 o 
  -1   5  23      626.89      636.32     19.16 o 
   1   5  23     1122.67     1129.87     25.18 o 
   3   5  23      582.64      586.95     21.40 o 
   5   5  23      116.57      124.02     12.14 o 
   7   5  23       79.33       84.49     10.99 o 
   9   5  23      125.37      145.72     16.46 o 
 -10   6  23        0.48        2.44     16.52 o 
  -8   6  23       16.81       29.36      9.43 o 
  -6   6  23       22.74       25.58      7.75 o 
  -4   6  23      115.20       91.80     10.08 o 
  -2   6  23       87.60       72.98      9.07 o 
   0   6  23       78.45       75.82      8.98 o 
   2   6  23      416.25      421.28     19.08 o 
   4   6  23      304.63      321.86     16.99 o 
   6   6  23       27.24       28.45     10.00 o 
   8   6  23       39.49       20.00     10.99 o 
  -9   7  23       30.40       45.62     22.06 o 
  -7   7  23       39.74       37.67     10.26 o 
  -5   7  23      218.96      244.73     13.93 o 
  -3   7  23      295.36      292.39     14.31 o 
  -1   7  23      333.14      356.80     17.07 o 
   1   7  23      235.60      231.69     15.00 o 
   3   7  23      179.02      174.12     13.69 o 
   5   7  23      455.66      475.36     20.10 o 
   7   7  23      344.51      392.06     23.42 o 
  -8   8  23       10.11       26.19     20.46 o 
  -6   8  23        0.07       -6.83      8.28 o 
  -4   8  23       57.67       67.43     11.00 o 
  -2   8  23      246.16      231.76     18.38 o 
   0   8  23       99.73      112.05     11.95 o 
   2   8  23       92.68      109.26     20.53 o 
   4   8  23       96.49      101.66     12.13 o 
   6   8  23      102.98      107.30     14.93 o 
  -5   9  23       33.75       40.92     21.31 o 
  -3   9  23       17.33       10.94      8.97 o 
  -1   9  23        2.12        2.72     13.08 o 
   1   9  23       60.48       76.00     13.71 o 
   3   9  23      205.49      231.35     16.14 o 
  -2  10  23        0.11       -4.69     11.45 o 
   0  10  23       32.00       34.80     11.16 o 
   2  10  23       36.93       37.83     16.89 o 
 -10   0  24      499.54      589.17     39.23 o 
  -8   0  24      387.76      394.54     48.95 o 
  -6   0  24      649.86      601.94     34.02 o 
  -2   0  24       70.95       57.65     19.80 o 
   0   0  24      163.79      171.84     16.48 o 
   2   0  24      237.05      236.02     28.06 o 
   4   0  24       24.72       36.66     12.62 o 
   6   0  24       69.05       68.80     16.80 o 
   8   0  24        7.51       13.05     12.58 o 
  10   0  24        5.59       13.70     13.89 o 
  -9   1  24        0.04        1.21      6.77 o 
  -7   1  24        0.03       -0.21      5.27 o 
  -5   1  24        0.02        2.28      5.75 o 
  -3   1  24       50.54       50.38      8.29 o 
  -1   1  24       54.53       44.12      8.05 o 
   1   1  24        0.01       10.70      6.22 o 
   3   1  24        4.60       -0.18      6.30 o 
   5   1  24        0.91       -6.45      6.45 o 
   7   1  24       14.46       21.36      9.46 o 
   9   1  24       16.25       10.92     15.67 o 
 -10   2  24      159.16      180.91     12.52 o 
  -8   2  24      270.62      264.43     12.26 o 
  -6   2  24      266.43      270.11     13.37 o 
  -4   2  24      155.30      145.37     20.94 o 
  -2   2  24        2.05        7.04      6.58 o 
   0   2  24       31.53       28.60      7.53 o 
   2   2  24       29.20       29.05      7.42 o 
   4   2  24      112.27       78.34     10.72 o 
   6   2  24      280.78      228.06     22.99 o 
   8   2  24      265.53      242.91     17.32 o 
  10   2  24      196.84      217.57     23.75 o 
  -9   3  24        3.64        7.28      6.92 o 
  -7   3  24       22.13       48.72      7.54 o 
  -5   3  24       13.28        7.76      5.74 o 
  -3   3  24      153.09      147.20     11.20 o 
  -1   3  24      409.76      440.59     16.70 o 
   1   3  24      582.54      562.19     18.30 o 
   3   3  24      125.99      138.95     12.62 o 
   5   3  24      231.36      266.20     19.58 o 
   7   3  24      556.48      619.70     22.49 o 
   9   3  24      539.86      519.99     32.85 o 
 -10   4  24        7.30       -8.92     14.83 o 
  -8   4  24       29.14       22.20      7.58 o 
  -6   4  24       57.78       50.10      8.44 o 
  -4   4  24       59.93       79.47     10.14 o 
  -2   4  24      101.32       99.85     11.98 o 
   0   4  24        3.56       -0.53      6.41 o 
   2   4  24      109.53      107.55     11.96 o 
   4   4  24       25.76       27.06      8.41 o 
   6   4  24       11.85        5.66     13.29 o 
   8   4  24       11.79        7.32      8.39 o 
  -9   5  24       32.58       33.31     17.21 o 
  -7   5  24       84.16       91.12     11.08 o 
  -5   5  24       10.29       13.60      6.13 o 
  -3   5  24       10.34       27.06      7.60 o 
  -1   5  24        3.64       14.31      6.57 o 
   1   5  24      122.91      101.02     15.92 o 
   3   5  24       42.54       36.64      9.34 o 
   5   5  24       14.27       22.96      8.41 o 
   7   5  24       31.92       32.88      9.56 o 
  -8   6  24        0.09       19.30     13.61 o 
  -6   6  24       18.20       27.29      7.98 o 
  -4   6  24       12.59        4.10      6.06 o 
  -2   6  24      208.18      206.89     13.79 o 
   0   6  24      461.10      507.21     19.98 o 
   2   6  24      294.83      277.47     16.55 o 
   4   6  24       79.46       81.85     12.65 o 
   6   6  24      209.17      185.66     14.27 o 
   8   6  24      533.92      504.97     48.81 o 
  -7   7  24      225.36      215.22     32.19 o 
  -5   7  24       55.48       72.25     10.06 o 
  -3   7  24       64.57       63.42      9.14 o 
  -1   7  24      107.88      107.00     16.79 o 
   1   7  24       18.11       21.89     12.42 o 
   3   7  24       54.87       59.00     11.65 o 
   5   7  24       57.23       56.89     10.34 o 
   7   7  24      268.52      258.49     39.23 o 
  -4   8  24       31.77       39.05      8.99 o 
  -2   8  24        6.42       23.60      8.88 o 
   0   8  24       37.91       36.04     11.84 o 
   2   8  24        1.72       -2.53     10.80 o 
   4   8  24        0.12       -0.05      7.70 o 
  -3   9  24       50.21       41.39     15.58 o 
  -1   9  24       20.84       19.79      9.28 o 
   1   9  24      128.50      130.90     13.73 o 
   3   9  24       90.71      106.06     22.43 o 
  -2  10  24       23.78       30.88     15.30 o 
  -9   1  25      462.83      524.88     34.10 o 
  -7   1  25      431.29      450.24     15.15 o 
  -5   1  25      459.38      476.03     19.67 o 
  -3   1  25      253.80      230.48     13.10 o 
  -1   1  25      353.37      395.83     24.26 o 
   1   1  25     1391.25     1376.79     40.08 o 
   3   1  25      515.61      499.69     17.91 o 
   5   1  25       10.57       17.53      8.31 o 
   7   1  25        2.22        1.62      8.28 o 
   9   1  25       26.16       13.23     10.12 o 
 -10   2  25       18.34       26.57     11.28 o 
  -8   2  25        1.94        7.82      6.25 o 
  -6   2  25       16.24       13.53      6.58 o 
  -4   2  25        3.64        0.18      5.73 o 
  -2   2  25       52.18       59.60      9.09 o 
   0   2  25      153.53      134.72     12.86 o 
   2   2  25       41.58       40.32      8.46 o 
   4   2  25        0.18       13.76      7.73 o 
   6   2  25        5.61        7.35      7.61 o 
   8   2  25       70.43       70.65     12.67 o 
  -9   3  25      234.09      241.03     31.16 o 
  -7   3  25      281.00      314.32     20.51 o 
  -5   3  25       91.40       85.68      8.61 o 
  -3   3  25       73.42       79.65      8.40 o 
  -1   3  25      345.42      337.74     15.45 o 
   1   3  25      419.03      410.19     19.05 o 
   3   3  25      347.66      330.99     17.37 o 
   5   3  25       36.86       30.39      8.87 o 
   7   3  25       63.16       68.50     12.52 o 
  -8   4  25        1.31       13.23      7.02 o 
  -6   4  25        1.57        2.41      6.01 o 
  -4   4  25       15.44       24.03      7.45 o 
  -2   4  25       19.18       12.84      7.25 o 
   0   4  25        8.74       10.37      6.57 o 
   2   4  25       74.61       63.60     11.11 o 
   4   4  25        4.32       -0.18      7.20 o 
   6   4  25      162.50      164.51     14.21 o 
  -7   5  25        4.94       14.44      7.43 o 
  -5   5  25        0.30        8.05      6.09 o 
  -3   5  25        7.99       15.84      7.35 o 
  -1   5  25        8.54       -2.44      6.69 o 
   1   5  25        2.03       -2.15      7.63 o 
   3   5  25        1.74        2.52      7.36 o 
   5   5  25       17.15       18.65     10.21 o 
   7   5  25       88.94       90.80     16.24 o 
  -6   6  25       48.21       55.22      9.59 o 
  -4   6  25       27.22       18.75      6.75 o 
  -2   6  25       86.73       92.89     14.01 o 
   0   6  25       53.16       62.49     18.03 o 
   2   6  25        9.89        5.84      7.81 o 
   4   6  25        4.22       -0.66      7.64 o 
   6   6  25       59.65       45.34     16.61 o 
  -5   7  25       12.89       22.15     20.93 o 
  -3   7  25        5.50       -3.31      6.46 o 
  -1   7  25       28.19       27.26      9.57 o 
   1   7  25       10.72        8.74      8.32 o 
   3   7  25       49.96       66.41     15.83 o 
   5   7  25       15.39       11.10     11.27 o 
  -4   8  25      232.13      241.04     25.44 o 
  -2   8  25       57.37       35.67     15.02 o 
   0   8  25      114.20      101.80     12.89 o 
   2   8  25      244.61      276.29     39.14 o 
   4   8  25       94.08       64.76     19.99 o 
  -3   9  25        8.18        9.29     13.89 o 
  -8   0  26      128.50      154.23     17.38 o 
  -6   0  26      114.60      124.54     18.07 o 
  -4   0  26      118.06      124.19     16.25 o 
  -2   0  26      162.16      143.42     22.53 o 
   0   0  26      585.10      620.70     38.67 o 
   2   0  26      760.41      837.19     32.91 o 
   4   0  26       63.90       65.55     14.92 o 
   6   0  26       66.35       64.29     17.46 o 
   8   0  26       44.21       64.86     18.30 o 
  -9   1  26       42.74       46.74     17.55 o 
  -7   1  26       37.31       43.88      8.68 o 
  -5   1  26       12.41        5.19      7.18 o 
  -3   1  26        0.36       -4.52      5.49 o 
  -1   1  26       18.67       23.16      8.56 o 
   1   1  26      102.10      101.53     10.78 o 
   3   1  26      131.15      133.38     11.24 o 
   5   1  26      118.82       95.73     11.85 o 
   7   1  26       29.05       32.64     10.63 o 
   9   1  26       37.02       38.76     16.61 o 
  -8   2  26       41.20       57.42     12.83 o 
  -6   2  26       88.34       75.58      8.86 o 
  -4   2  26       75.71       85.79     10.15 o 
  -2   2  26      108.13       94.80     10.38 o 
   0   2  26      486.24      519.45     27.22 o 
   2   2  26      581.34      557.56     27.33 o 
   4   2  26      313.79      347.71     18.39 o 
   6   2  26      170.08      232.18     18.15 o 
   8   2  26       53.36       70.02     18.58 o 
  -7   3  26       76.15       80.67      8.92 o 
  -5   3  26       14.01       12.89      6.54 o 
  -3   3  26        0.83        0.57      5.84 o 
  -1   3  26       27.70       25.88      8.19 o 
   1   3  26        2.07        2.84      7.48 o 
   3   3  26        0.82        6.96     14.18 o 
   5   3  26        2.15       -5.55      7.99 o 
   7   3  26        0.87       -5.73     13.23 o 
  -6   4  26       25.53       13.32      6.93 o 
  -4   4  26       11.61       16.24      6.51 o 
  -2   4  26       37.07       32.18      8.03 o 
   0   4  26      101.07       94.54     10.21 o 
   2   4  26       13.33       16.94     10.10 o 
   4   4  26        9.58        9.82      7.89 o 
   6   4  26       96.46       98.14     16.57 o 
  -5   5  26       95.03       94.26      9.53 o 
  -3   5  26        7.20        4.19      6.34 o 
  -1   5  26       37.47       35.75      9.48 o 
   1   5  26        5.48        4.99      8.34 o 
   3   5  26        0.35        4.99      9.82 o 
   5   5  26       80.04       91.89     27.36 o 
   7   5  26      236.07      280.48     68.28 o 
  -4   6  26        0.85       -6.43      6.43 o 
  -2   6  26       17.01       18.74      7.37 o 
   0   6  26        3.67       -2.04      7.49 o 
   2   6  26       12.20        6.96      8.41 o 
   4   6  26        2.43        6.06     11.37 o 
   6   6  26       15.57        9.39     15.11 o 
  -3   7  26      141.76      147.15     15.80 o 
  -1   7  26      138.21      140.23     20.84 o 
   1   7  26      146.51      150.29     21.54 o 
   3   7  26      164.56      194.01     27.22 o 
  -7   1  27        9.08       -4.22     16.05 o 
  -5   1  27        0.22        7.18      7.49 o 
  -3   1  27       51.52       53.98      9.39 o 
  -1   1  27      121.32      104.98     11.18 o 
   1   1  27       90.49       84.10     12.34 o 
   3   1  27       40.85       26.87      8.11 o 
   5   1  27      103.78       87.47     13.64 o 
  -6   2  27      112.27      125.34     12.34 o 
  -4   2  27       63.82       65.85      8.57 o 
  -2   2  27        0.22       -6.25      6.25 o 
   0   2  27        0.80        6.55      7.31 o 
   2   2  27       60.40       43.01      9.02 o 
   4   2  27       31.67       26.06     10.38 o 
   6   2  27        3.57       13.70     14.17 o 
  -7   3  27       61.87       49.18     12.48 o 
  -5   3  27        3.39        8.66      6.55 o 
  -3   3  27        0.15        1.43      6.09 o 
  -1   3  27        0.01       -6.36      6.36 o 
   1   3  27       13.37        7.90      9.12 o 
   3   3  27       13.95        1.01      8.13 o 
   5   3  27       58.12       64.60     14.69 o 
  -6   4  27      191.49      166.63     17.66 o 
  -4   4  27      157.07      161.54     11.29 o 
  -2   4  27      113.70      105.70     11.18 o 
   0   4  27       11.29       10.39      7.24 o 
   2   4  27        3.51       -0.07      8.14 o 
   4   4  27        5.74       16.43     12.25 o 
   6   4  27       45.92       22.62     22.06 o 
  -5   5  27      143.90      163.22     23.00 o 
  -3   5  27       23.26       21.79      8.45 o 
  -1   5  27        0.05        3.24      7.11 o 
   1   5  27       22.86       36.52     12.70 o 
   3   5  27       39.85       42.87     13.68 o 
  -4   6  27       48.29       69.49     13.36 o 
  -2   6  27        2.95       -2.01      9.01 o 
  -3   7  27        5.40       20.74     13.89 o 
  -4   0  28       20.00       35.12     12.93 o 
  -2   0  28       64.51       39.46     12.30 o 
   0   0  28      127.19      128.21     22.25 o 
   2   0  28       88.43       92.50     16.14 o 
  -5   1  28       58.73       84.10     20.93 o 
  -3   1  28       22.80       25.68      8.66 o 
  -1   1  28       14.44        9.64      7.76 o 
   1   1  28        0.11       -5.04      6.50 o 
   3   1  28       25.75       28.59      9.39 o 
  -4   2  28        6.87       -3.04      9.98 o 
  -2   2  28        0.93       -3.14     10.23 o 
   0   2  28        6.80        2.03      7.17 o 
   2   2  28        1.00       -0.09      8.71 o 
   4   2  28        2.06       -2.06     17.93 o 
  -5   3  28      103.51      112.25     15.73 o 
  -3   3  28      116.58      112.69     21.05 o 
  -1   3  28       84.74       49.83     11.32 o 
   1   3  28       80.16       93.87     12.71 o 
   3   3  28      145.90      159.66     31.54 o 
   5   3  28       78.83       53.13     23.37 o 
  -4   4  28       49.85       57.35     19.62 o 
  -2   4  28       50.23       43.08     16.99 o 
   0   4  28        0.76      -16.89     16.89 o 
   2   4  28       18.28       17.83     20.84 o 
  -3   5  28      102.70      114.70     23.00 o 
  -1   5  28      137.02      158.25     23.37 o 
  -2   6  28       50.92       36.51     16.43 o 
  -1   1  29       16.57        7.53     18.40 o 
   1   1  29        0.04       -2.72     25.34 o 
   3   1  29        3.63        4.97     17.36 o 
  -2   2  29       56.71       66.17     21.31 o 
   0   2  29        1.15       21.12     16.61 o 
   2   2  29       37.60       33.23     21.96 o 
   4   2  29       93.40       86.26     26.56 o 
  -3   3  29        2.86        5.73     15.21 o 
  -1   3  29       25.10       17.18     16.89 o 
                                                 
